# Supplementary material for: Gene Expression Monotonicity across Bladder Cancer Stages Informs on the Molecular Pathogenesis and Identifies a Prognostic Eight-Gene Signature
Source: Cancers (Basel). 2022 May 21;14(10):2542. doi: 10.3390/cancers14102542 (PMC9140126; doi:10.3390/cancers14102542)
Supplement: Supplementary file 1 [file cancers-14-02542-s001.zip]

Archive with 4 entries (4 files):
- cancers-1680775-suppl-figures.pdf
- Clinical_data.xlsx
- ComBat_expression_data.xlsx
- Supplemental Tables.xlsx
