# Supplementary material for: Gene Expression Monotonicity across Bladder Cancer Stages Informs on the Molecular Pathogenesis and Identifies a Prognostic Eight-Gene Signature
Source: Cancers (Basel). 2022 May 21;14(10):2542. doi: 10.3390/cancers14102542 (PMC9140126; doi:10.3390/cancers14102542)
Supplement: Supplementary file 1 [file cancers-14-02542-s001.zip › Clinical_data.xlsx]

## Sheet: Sheet 1
Initially.classified.as
