# Supplementary material for: Gene Expression Monotonicity across Bladder Cancer Stages Informs on the Molecular Pathogenesis and Identifies a Prognostic Eight-Gene Signature
Source: Cancers (Basel). 2022 May 21;14(10):2542. doi: 10.3390/cancers14102542 (PMC9140126; doi:10.3390/cancers14102542)
Supplement: Supplementary file 1 [file cancers-14-02542-s001.zip › Supplemental Tables.xlsx]

## Sheet: Supplemental Table S1
Supplemental Table S1: Processes, pathways and regulons that follow a monotonically increasing/decreasing activation with increasing Bladder Cancer stage
GO_BP	Activation scores with higher stage	Unadjusted_p_val_MW_TaNAU	Unadjusted_p_val_MW_T1NAU	Unadjusted_p_val_MW_T2NAU	Unadjusted_p_val_MW_T3NAU	Unadjusted_p_val_MW_T4NAU	BH_adjusted_TaNAU	BH_adjusted_T1NAU	BH_adjusted_T2NAU	BH_adjusted_T3NAU	BH_adjusted_T4NAU	LFC_TaNAU	LFC_T1NAU	LFC_T2NAU	LFC_T3NAU	LFC_T4NAU	Mean_NAU.expr	Mean_Ta.expr	Mean_T1.expr	Mean_T2.expr	Mean_T3.expr	Mean_T4.expr	StDv_NAU	StDv_Ta	StDv_T1	StDv_T2	StDv_T3	StDv_T4
GO_CYTOKINETIC_PROCESS	Up	1.76534e-08	1.60671e-12	3.96693e-12	6.54923e-13	7.88614e-10	3.31707e-08	3.82159e-12	1.73722e-11	5.42823e-12	9.55531e-09	0.0408399	0.0624923	0.0649593	0.0718626	0.0793246	0.0596948	0.100535	0.122187	0.124654	0.131557	0.139019	0.0502555	0.0700862	0.0783536	0.0820825	0.0761907	0.0696362
GO_ESTABLISHMENT_OF_LOCALIZATION_IN_CELL	Up	0.00122861	5.16138e-05	3.13821e-06	1.00317e-05	2.22434e-05	0.00160605	7.0864e-05	5.68327e-06	1.88495e-05	4.76241e-05	0.00679814	0.0106254	0.0132823	0.0135194	0.0182147	0.0571471	0.0639452	0.0677725	0.0704294	0.0706665	0.0753618	0.0224143	0.0199324	0.0238724	0.0265605	0.0249195	0.0243543
GO_ESTABLISHMENT_OF_ORGANELLE_LOCALIZATION	Up	2.29792e-07	1.88954e-10	9.24145e-09	7.51644e-10	4.5912e-10	3.95728e-07	3.69431e-10	2.27004e-08	2.78211e-09	6.9304e-09	0.0177005	0.0249343	0.025956	0.0282595	0.037797	0.0576358	0.0753363	0.0825701	0.0835918	0.0858952	0.0954328	0.025044	0.0303402	0.0332245	0.0394722	0.0355342	0.0311934
GO_EXECUTION_PHASE_OF_APOPTOSIS	Up	0.014383	1.22795e-05	1.971e-08	2.47998e-08	1.07094e-06	0.0174117	1.7472e-05	4.6431e-08	6.83765e-08	3.14871e-06	0.0100801	0.0193938	0.0236447	0.0270871	0.0302526	0.187782	0.197862	0.207175	0.211426	0.214869	0.218034	0.0314668	0.0368715	0.0376677	0.0353475	0.0356366	0.0283584
GO_MICROTUBULE_CYTOSKELETON_ORGANIZATION_INVOLVED_IN_MITOSIS	Up	0.000730617	4.01241e-12	3.36913e-11	2.15635e-12	1.06001e-08	0.000969135	9.17996e-12	1.24194e-10	1.54548e-11	6.28103e-08	0.0298944	0.0674436	0.0696533	0.0786065	0.0930599	0.0509737	0.0808681	0.118417	0.120627	0.12958	0.144034	0.0541896	0.0797495	0.084705	0.0926839	0.0827567	0.0843288
GO_MITOTIC_METAPHASE_PLATE_CONGRESSION	Up	5.69838e-09	1.7359e-14	2.25809e-14	1.67048e-14	1.05956e-10	1.12305e-08	5.21737e-14	1.8213e-13	2.59405e-13	3.07842e-09	0.0482771	0.0839903	0.0854028	0.0932339	0.110888	-0.0503572	-0.00208006	0.0336331	0.0350456	0.0428767	0.0605307	0.0606285	0.0835887	0.0938516	0.0978802	0.0932449	0.0924044
GO_MITOTIC_SPINDLE_ASSEMBLY	Up	0.000211205	2.29561e-13	6.82051e-12	2.43303e-12	1.22827e-08	0.000291906	5.98142e-13	2.87056e-11	1.71646e-11	6.9869e-08	0.0444756	0.0961802	0.0968252	0.107983	0.123247	-0.0153972	0.0290784	0.0807831	0.0814281	0.0925862	0.107849	0.0705024	0.106679	0.114918	0.127016	0.119259	0.11802
GO_MITOTIC_SPINDLE_ORGANIZATION	Up	4.99917e-06	4.96498e-15	4.1222e-14	4.23731e-14	8.13932e-10	7.83513e-06	1.62611e-14	3.02668e-13	5.61236e-13	9.73117e-09	0.0427713	0.0841328	0.0859676	0.0939214	0.109143	0.0153031	0.0580744	0.0994359	0.101271	0.109224	0.124446	0.0589988	0.087489	0.0927684	0.101043	0.092435	0.0948456
GO_POSITIVE_REGULATION_OF_CANONICAL_WNT_SIGNALING_PATHWAY	Up	0.000106445	0.000407218	5.25975e-05	2.62914e-05	3.02028e-08	0.000148714	0.000526713	8.41436e-05	4.70149e-05	1.48109e-07	0.0115536	0.0121855	0.0140979	0.0157836	0.0295712	0.186642	0.198195	0.198827	0.200739	0.202425	0.216213	0.020884	0.0269264	0.0278156	0.0318159	0.0302867	0.0306397
GO_POSITIVE_REGULATION_OF_ORGANELLE_ORGANIZATION	Up	2.76549e-08	3.95092e-10	7.41068e-11	6.65561e-11	2.11277e-07	5.12155e-08	7.56048e-10	2.53785e-10	3.17169e-10	7.57122e-07	0.0119668	0.0148585	0.0152965	0.0172364	0.018862	0.115476	0.127442	0.130334	0.130772	0.132712	0.134338	0.018507	0.0155267	0.0176022	0.0184046	0.0165746	0.0172004
GO_REGULATION_OF_ORGANELLE_ORGANIZATION	Up	0.0135421	2.34063e-07	1.55165e-09	6.03021e-11	4.49954e-08	0.0164378	3.70497e-07	4.28687e-09	2.88383e-10	2.08538e-07	0.00519622	0.0107079	0.0132387	0.0149009	0.0159301	0.103899	0.109095	0.114606	0.117137	0.118799	0.119829	0.0132965	0.0167423	0.0173202	0.0191228	0.0165669	0.0144177
GO_REGULATION_OF_SISTER_CHROMATID_SEGREGATION	Up	0.000248893	3.87577e-13	4.46456e-13	3.3213e-14	1.11491e-09	0.000340856	9.88888e-13	2.39826e-12	4.62586e-13	1.22459e-08	0.0457557	0.0951904	0.0959823	0.110188	0.121268	-0.0750714	-0.0293157	0.020119	0.0209109	0.0351168	0.0461963	0.0776273	0.104259	0.105539	0.112872	0.103357	0.101563
GO_REGULATION_OF_VIRAL_LIFE_CYCLE	Up	0.0397157	0.00906236	0.0122146	0.00259975	0.0220306	0.0465763	0.0108781	0.0155167	0.00361903	0.0292228	0.00682091	0.00962014	0.0100824	0.0130447	0.0147507	0.282645	0.289466	0.292265	0.292728	0.29569	0.297396	0.0284159	0.032929	0.0314844	0.0330524	0.0341358	0.0309727
GO_RESPONSE_TO_IONIZING_RADIATION	Up	6.54836e-11	6.53318e-12	5.02156e-13	5.01763e-11	4.8947e-10	1.57417e-10	1.45529e-11	2.64488e-12	2.45609e-10	7.14891e-09	0.0248014	0.0268017	0.0286092	0.0303777	0.0366894	0.0552588	0.0800601	0.0820604	0.083868	0.0856364	0.0919481	0.0237785	0.0296856	0.0312058	0.0336511	0.0332083	0.0285258
GO_SPINDLE_ASSEMBLY	Up	0.00135858	2.10894e-11	3.44963e-12	1.82572e-12	2.3316e-08	0.00177424	4.49043e-11	1.53304e-11	1.33688e-11	1.18644e-07	0.0297702	0.0683771	0.0726721	0.0799616	0.0916322	0.0489992	0.0787694	0.117376	0.121671	0.128961	0.140631	0.055915	0.0771153	0.0848759	0.0915223	0.0858894	0.0880167
GO_SPINDLE_ORGANIZATION	Up	1.61036e-06	8.24926e-15	1.15073e-14	1.46423e-14	8.66969e-10	2.61647e-06	2.62229e-14	1.0161e-13	2.32727e-13	1.01409e-08	0.0374913	0.0711207	0.0735848	0.0802006	0.0915692	0.0412736	0.0787649	0.112394	0.114858	0.121474	0.132843	0.050507	0.0706677	0.075892	0.0829047	0.0766322	0.0798779
CSR_LATE_UP.V1_UP	Up	2.82735e-05	1.1605e-15	1.03024e-14	3.43048e-15	5.56158e-10	4.14964e-05	4.23738e-15	9.31005e-14	7.53589e-14	7.82676e-09	0.0392979	0.0755685	0.0770193	0.0868618	0.0964216	0.0909971	0.130295	0.166566	0.168016	0.177859	0.187419	0.0577899	0.0777587	0.0719192	0.081327	0.0740219	0.0768702
RB_P130_DN.V1_UP	Up	4.34202e-08	1.47493e-17	2.29309e-19	9.72264e-19	2.40731e-11	7.8951e-08	8.01861e-17	1.40817e-17	2.02081e-16	1.46325e-09	0.0427184	0.068993	0.0698615	0.0774949	0.0840494	0.0202937	0.0630121	0.0892867	0.0901551	0.0977886	0.104343	0.0510391	0.0646088	0.0588576	0.0571674	0.0527809	0.0554544
HALLMARK_MITOTIC_SPINDLE	Up	0.033993	1.45262e-09	1.01542e-08	3.62974e-13	3.09468e-09	0.0400913	2.66281e-09	2.4852e-08	3.28012e-12	2.49607e-08	0.0202066	0.0512713	0.0544559	0.0642616	0.0745444	0.0491147	0.0693213	0.100386	0.103571	0.113376	0.123659	0.048787	0.0679031	0.0727558	0.0812934	0.0672873	0.0671685
HALLMARK_MTORC1_SIGNALING	Up	0.00318323	6.22136e-06	1.10815e-05	3.41184e-06	1.66006e-05	0.00404948	8.98937e-06	1.90715e-05	6.81863e-06	3.64377e-05	0.0126012	0.0192246	0.0200328	0.0221219	0.0300311	0.315633	0.328235	0.334858	0.335666	0.337755	0.345665	0.0316193	0.0430825	0.0436643	0.0424421	0.0436682	0.037762
HALLMARK_MYC_TARGETS_V1	Up	2.22179e-06	1.23807e-08	2.48733e-08	2.27805e-08	8.51056e-07	3.57338e-06	2.12803e-08	5.75901e-08	6.3326e-08	2.54657e-06	0.0252969	0.0325568	0.032986	0.0376064	0.0450243	0.44915	0.474447	0.481707	0.482136	0.486757	0.494175	0.0415954	0.0478615	0.0494656	0.0538529	0.0543648	0.0497232
REACTOME_APC_C_MEDIATED_DEGRADATION_OF_CELL_CYCLE_PROTEINS	Up	6.34469e-10	5.10622e-17	5.02475e-17	2.66215e-15	2.0456e-10	1.37808e-09	2.42905e-16	1.05247e-15	6.09588e-14	4.42177e-09	0.0635525	0.0988726	0.099366	0.106943	0.123149	0.103231	0.166783	0.202103	0.202597	0.210173	0.226379	0.07102	0.0867323	0.087813	0.0950707	0.0898496	0.0958259
REACTOME_DEGRADATION_OF_BETA_CATENIN_BY_THE_DESTRUCTION_COMPLEX	Up	0.00119796	0.000192274	0.000323239	2.37224e-05	0.000144884	0.0015675	0.000254544	0.000477263	4.26466e-05	0.000269056	0.0104249	0.0108713	0.0115678	0.0156939	0.0200903	0.289625	0.30005	0.300496	0.301192	0.305319	0.309715	0.0275916	0.0320706	0.0312616	0.0321597	0.0297067	0.0286039
REACTOME_FACTORS_INVOLVED_IN_MEGAKARYOCYTE_DEVELOPMENT_AND_PLATELET_PRODUCTION	Up	0.00229617	3.52257e-07	3.64012e-07	1.85184e-08	1.70189e-07	0.00295159	5.52087e-07	7.28023e-07	5.21215e-08	6.29072e-07	0.0132362	0.0300503	0.0304772	0.0308076	0.0369833	-0.054852	-0.0416158	-0.0248017	-0.0243748	-0.0240444	-0.0178687	0.0341813	0.0389299	0.050944	0.0538926	0.0440683	0.0403835
REACTOME_GOLGI_TO_ER_RETROGRADE_TRANSPORT	Up	9.13515e-09	5.49041e-09	2.49295e-07	4.64347e-09	2.01342e-09	1.76057e-08	9.6898e-09	5.11462e-07	1.46916e-08	1.88898e-08	0.0252538	0.0296892	0.0299653	0.0333011	0.0411578	0.0766252	0.101879	0.106314	0.10659	0.109926	0.117783	0.0284798	0.0364141	0.04414	0.0506044	0.0464378	0.0357032
REACTOME_KINESINS	Up	5.96351e-13	7.99851e-18	1.21649e-17	2.99414e-18	1.99192e-12	1.82072e-12	4.70849e-17	3.49676e-16	4.25798e-16	4.44877e-10	0.0592631	0.0913093	0.0913263	0.100608	0.108698	-0.207867	-0.148603	-0.116557	-0.11654	-0.107259	-0.0991686	0.0533915	0.0737935	0.0916136	0.0962492	0.0866614	0.081363
REACTOME_METABOLISM_OF_NUCLEOTIDES	Up	4.11484e-11	1.89802e-11	3.56644e-12	3.84243e-10	4.13281e-08	1.01537e-10	4.06053e-11	1.58235e-11	1.52009e-09	1.94884e-07	0.0427133	0.0448175	0.0483864	0.050328	0.0623279	0.0723997	0.115113	0.117217	0.120786	0.122728	0.134728	0.0534303	0.0413152	0.0455304	0.0523335	0.0530214	0.0542359
REACTOME_MITOTIC_G2_G2_M_PHASES	Up	2.34352e-08	5.26306e-14	4.2605e-11	3.98592e-13	2.33049e-10	4.37005e-08	1.49221e-13	1.55147e-10	3.51959e-12	4.77043e-09	0.0267623	0.0418551	0.0422241	0.0465599	0.0569213	0.115184	0.141946	0.157039	0.157408	0.161744	0.172105	0.0307079	0.0428804	0.0484745	0.0576298	0.0485584	0.0493195
REACTOME_REGULATION_OF_PLK1_ACTIVITY_AT_G2_M_TRANSITION	Up	0.0142683	0.000216052	0.000937543	5.22792e-05	2.00685e-06	0.0172806	0.000285602	0.001327	9.00309e-05	5.50509e-06	0.00775772	0.0129043	0.0131624	0.0162905	0.025848	0.203151	0.210909	0.216056	0.216314	0.219442	0.228999	0.0219162	0.0340973	0.0371565	0.0455602	0.0375399	0.0320251
REACTOME_RHO_GTPASE_EFFECTORS	Up	0.00855659	2.93073e-09	4.93716e-12	1.86356e-15	6.73109e-10	0.0105378	5.2757e-09	2.12424e-11	4.84167e-14	8.82883e-09	0.0122448	0.02692	0.0313113	0.0383489	0.03914	0.133906	0.146151	0.160826	0.165217	0.172255	0.173046	0.0266546	0.0379793	0.0375446	0.0389788	0.0337393	0.0317847
REACTOME_RHO_GTPASES_ACTIVATE_FORMINS	Up	1.48317e-05	1.46164e-13	5.38134e-11	1.36784e-12	7.40261e-10	2.23635e-05	3.89867e-13	1.9007e-10	1.0295e-11	9.13326e-09	0.0267554	0.0493054	0.0510172	0.0575863	0.0669028	0.0962586	0.123014	0.145564	0.147276	0.153845	0.163161	0.0385811	0.0579617	0.0588275	0.068511	0.060598	0.0613586
REACTOME_TNFR2_NON_CANONICAL_NF_KB_PATHWAY	Up	0.0372827	0.00536836	0.00178612	0.000739936	0.0211729	0.0438371	0.00651925	0.00244979	0.00110398	0.0281541	0.00790444	0.00927957	0.0121767	0.014751	0.0171234	0.207407	0.215312	0.216687	0.219584	0.222158	0.224531	0.0275982	0.0310735	0.0325189	0.038756	0.0375129	0.0428695
REACTOME_TRANSCRIPTIONAL_REGULATION_BY_RUNX2	Up	0.0227645	0.00345782	0.00151138	0.00358743	3.10192e-05	0.0272408	0.00425457	0.0020953	0.00492542	6.46213e-05	0.00551051	0.00782701	0.00878041	0.00972626	0.017719	0.266769	0.27228	0.274596	0.27555	0.276496	0.284488	0.0198874	0.0255542	0.0274702	0.0300816	0.0276122	0.0224409
GO_ALCOHOL_METABOLIC_PROCESS	Down	0.00762539	0.00166471	0.000491883	0.000233022	0.00010666	0.00942966	0.00208533	0.000714552	0.000367342	0.000204249	-0.00645882	-0.00906526	-0.0113992	-0.013011	-0.0177964	0.0900657	0.0836069	0.0810004	0.0786665	0.0770547	0.0722693	0.0196144	0.0227027	0.0261975	0.0303985	0.0299077	0.0306241
GO_ALPHA_AMINO_ACID_METABOLIC_PROCESS	Down	4.87634e-09	4.15677e-14	3.25188e-16	7.38239e-16	7.66989e-08	9.70241e-09	1.18727e-13	4.88144e-15	2.40328e-14	3.22804e-07	-0.0295262	-0.0387545	-0.0392802	-0.0455226	-0.045798	0.10691	0.0773842	0.068156	0.0676302	0.0613879	0.0611125	0.0279272	0.0436677	0.0429169	0.0398476	0.0406831	0.0456722
GO_CARDIAC_CHAMBER_MORPHOGENESIS	Down	1.03438e-07	6.39754e-10	7.88845e-11	1.5326e-09	3.04946e-06	1.81723e-07	1.20461e-09	2.68446e-10	5.42025e-09	8.00743e-06	-0.0462358	-0.0539974	-0.0562623	-0.0608604	-0.0625399	0.0428411	-0.0033947	-0.0111563	-0.0134212	-0.0180193	-0.0196987	0.0691896	0.0531318	0.0588747	0.0585282	0.0602834	0.061441
GO_CARDIAC_SEPTUM_DEVELOPMENT	Down	0.00156193	2.05217e-06	8.25914e-07	4.8658e-06	0.000922617	0.00202706	3.06183e-06	1.58383e-06	9.52021e-06	0.00149008	-0.0208143	-0.0317339	-0.0321831	-0.0359868	-0.0362289	0.103162	0.082348	0.0714284	0.0709792	0.0671756	0.0669334	0.0584478	0.0448005	0.0486733	0.0459279	0.0510258	0.0510765
GO_CELLULAR_LIPID_CATABOLIC_PROCESS	Down	0.00076587	4.87708e-06	2.17304e-08	1.09051e-08	3.60317e-07	0.00101391	7.08488e-06	5.09243e-08	3.17174e-08	1.21545e-06	-0.0153577	-0.019562	-0.0256317	-0.0279913	-0.0327374	0.0625782	0.0472205	0.0430162	0.0369465	0.0345869	0.0298408	0.0278003	0.0338593	0.0356568	0.0409994	0.0367391	0.0351459
GO_CELLULAR_LIPID_METABOLIC_PROCESS	Down	2.09277e-11	2.8915e-12	2.10308e-13	7.2266e-12	2.49768e-09	5.29464e-11	6.68336e-12	1.22998e-12	4.39781e-11	2.17701e-08	-0.017538	-0.018046	-0.0208645	-0.0216955	-0.0270495	0.0845134	0.0669754	0.0664674	0.0636489	0.0628178	0.0574639	0.015978	0.0211485	0.0213176	0.025102	0.0248938	0.024874
GO_CELLULAR_MODIFIED_AMINO_ACID_METABOLIC_PROCESS	Down	0.00472171	0.00846916	1.44068e-06	2.77888e-06	5.31156e-06	0.00593123	0.0101886	2.6902e-06	5.63281e-06	1.31307e-05	-0.013124	-0.014978	-0.0272454	-0.0292548	-0.0343719	0.192185	0.179061	0.177207	0.16494	0.162931	0.157814	0.0351059	0.0390557	0.0456458	0.0504055	0.0476069	0.0414381
GO_FATTY_ACID_CATABOLIC_PROCESS	Down	4.2805e-09	1.91424e-12	6.85614e-15	1.21662e-17	3.43794e-10	8.58006e-09	4.50938e-12	6.52299e-14	1.13356e-15	5.91675e-09	-0.0299484	-0.0376225	-0.0423538	-0.0516484	-0.0541266	0.1614	0.131452	0.123778	0.119046	0.109752	0.107274	0.0318527	0.0530011	0.0484232	0.0485549	0.0428159	0.0459278
GO_HORMONE_MEDIATED_SIGNALING_PATHWAY	Down	2.48569e-09	1.14097e-10	6.61463e-09	1.47127e-07	1.17842e-05	5.10749e-09	2.2752e-10	1.65488e-08	3.55262e-07	2.66227e-05	-0.020279	-0.0203516	-0.0211237	-0.0224213	-0.0257769	0.156598	0.136319	0.136247	0.135475	0.134177	0.130821	0.0258227	0.0255523	0.025348	0.0323087	0.0327065	0.0326836
GO_INORGANIC_ION_TRANSMEMBRANE_TRANSPORT	Down	0.015762	0.00232214	0.00172443	0.00256385	0.00272556	0.0190214	0.00288612	0.00237241	0.00357273	0.00415601	-0.00735608	-0.00875991	-0.00919591	-0.00929523	-0.014366	0.00566502	-0.00169106	-0.00309489	-0.00353089	-0.00363021	-0.00870096	0.0217267	0.021649	0.02262	0.0274097	0.0237275	0.0215056
GO_LIPID_CATABOLIC_PROCESS	Down	0.00393755	0.000166646	8.9574e-06	1.39473e-06	6.1929e-05	0.00496466	0.00022214	1.54552e-05	2.94189e-06	0.000122858	-0.0103261	-0.0123101	-0.0166296	-0.0184167	-0.0233494	0.0292156	0.0188895	0.0169055	0.012586	0.0107989	0.00586616	0.0226764	0.0284609	0.0312159	0.0336318	0.0325463	0.0314916
GO_LIPID_METABOLIC_PROCESS	Down	1.1964e-10	6.89482e-12	2.1304e-12	3.54258e-10	6.58839e-09	2.81101e-10	1.52954e-11	9.72355e-12	1.42019e-09	4.42832e-08	-0.0140376	-0.0150956	-0.0169318	-0.016959	-0.0225083	0.0992369	0.0851992	0.0841412	0.0823051	0.0822779	0.0767285	0.0136021	0.0181491	0.0186899	0.0220431	0.0223034	0.0225233
GO_LIPID_MODIFICATION	Down	3.63943e-05	6.8116e-06	2.797e-07	7.04483e-09	2.7781e-05	5.2898e-05	9.8317e-06	5.69947e-07	2.12209e-08	5.83704e-05	-0.0176249	-0.0192495	-0.0230231	-0.0282077	-0.0302714	0.0663083	0.0486833	0.0470588	0.0432852	0.0381006	0.0360369	0.0274482	0.0350807	0.0320416	0.039678	0.0363015	0.0368909
GO_MONOCARBOXYLIC_ACID_CATABOLIC_PROCESS	Down	4.74248e-07	2.66807e-09	4.96993e-12	1.58999e-14	1.38758e-09	7.99887e-07	4.80929e-09	2.13494e-11	2.48333e-13	1.45885e-08	-0.0237148	-0.0287221	-0.0361765	-0.0445785	-0.0468521	0.118244	0.0945288	0.0895215	0.0820671	0.0736651	0.0713915	0.0304143	0.0479019	0.0443634	0.0480674	0.0409023	0.0418163
GO_ORGANIC_ACID_CATABOLIC_PROCESS	Down	1.28611e-09	1.25972e-14	2.32575e-17	3.90881e-19	3.3855e-11	2.71702e-09	3.85915e-14	5.70726e-16	1.01672e-16	1.75916e-09	-0.0258768	-0.0346018	-0.0368442	-0.0448406	-0.0477338	0.0806435	0.0547667	0.0460417	0.0437993	0.0358029	0.0329097	0.0241853	0.0390088	0.036652	0.0365687	0.0347709	0.0367914
GO_PANCREAS_DEVELOPMENT	Down	0.000154884	1.41714e-06	3.8594e-08	1.55799e-07	0.000113447	0.000214944	2.13203e-06	8.73376e-08	3.7287e-07	0.000214809	-0.0237467	-0.0317223	-0.0353394	-0.0395005	-0.0418077	0.0448126	0.0210658	0.0130903	0.0094732	0.00531203	0.00300487	0.0503388	0.0449521	0.0471391	0.0486087	0.0474196	0.0475719
GO_POSITIVE_REGULATION_OF_MUSCLE_CELL_DIFFERENTIATION	Down	7.76625e-09	1.07777e-11	1.64363e-11	3.13519e-10	1.01779e-06	1.5075e-08	2.34472e-11	6.38086e-11	1.27006e-09	3.00554e-06	-0.0386717	-0.0479043	-0.0481362	-0.0489424	-0.0527356	0.00558877	-0.0330829	-0.0423155	-0.0425475	-0.0433537	-0.0471468	0.051243	0.0444974	0.0505055	0.0568325	0.0505265	0.0507205
GO_POSITIVE_REGULATION_OF_TRANSMEMBRANE_RECEPTOR_PROTEIN_SERINE_THREONINE_KINASE_SIGNALING_PATHWAY	Down	3.92338e-05	6.2121e-05	5.23761e-07	7.25231e-08	3.17085e-05	5.68722e-05	8.48161e-05	1.033e-06	1.84517e-07	6.58542e-05	-0.0175381	-0.0178547	-0.0250781	-0.0284301	-0.0297443	0.143282	0.125744	0.125427	0.118204	0.114852	0.113537	0.0363984	0.0326554	0.0354243	0.0414906	0.0386746	0.0361737
GO_SMALL_MOLECULE_METABOLIC_PROCESS	Down	1.32647e-05	9.33264e-08	1.33008e-07	8.64308e-08	1.15158e-05	2.00792e-05	1.51634e-07	2.82095e-07	2.17445e-07	2.61256e-05	-0.00699928	-0.00898662	-0.00927903	-0.0108761	-0.0112816	0.114233	0.107234	0.105246	0.104954	0.103357	0.102951	0.00855483	0.0149164	0.0154179	0.0165944	0.0170057	0.014385
GO_SPECIFICATION_OF_SYMMETRY	Down	7.66188e-05	1.80729e-06	1.47323e-07	8.54284e-08	2.7781e-05	0.000108903	2.70993e-06	3.1099e-07	2.15324e-07	5.83704e-05	-0.0219204	-0.0296816	-0.0314876	-0.0398502	-0.0405196	-0.0810736	-0.102994	-0.110755	-0.112561	-0.120924	-0.121593	0.0417276	0.0465302	0.0531224	0.0458581	0.0513318	0.0506637
MTOR_UP.N4.V1_DN	Down	6.59287e-07	6.71681e-10	1.75184e-13	9.9409e-14	5.34029e-09	1.09759e-06	1.26121e-09	1.05658e-12	1.14788e-12	3.74791e-08	-0.0374949	-0.0443877	-0.0584889	-0.0645876	-0.0655779	0.0959383	0.0584434	0.0515506	0.0374494	0.0313507	0.0303604	0.0481572	0.0578478	0.0547904	0.0657882	0.058652	0.0543994
PRC2_SUZ12_UP.V1_UP	Down	0.0204631	0.000311102	4.06308e-05	1.25436e-06	2.6578e-05	0.0245739	0.000406086	6.56605e-05	2.65617e-06	5.60607e-05	-0.0114788	-0.0194611	-0.0209658	-0.0269578	-0.035561	-0.107914	-0.119393	-0.127375	-0.12888	-0.134872	-0.143475	0.0370415	0.0463126	0.0500438	0.0481351	0.0408645	0.0459801
TGFB_UP.V1_DN	Down	5.0435e-15	1.75019e-16	3.46808e-18	1.03848e-16	6.31683e-10	2.07106e-14	7.30915e-16	1.30149e-16	5.50193e-15	8.44954e-09	-0.0463089	-0.0485686	-0.0532007	-0.0549088	-0.05772	0.00609362	-0.0402153	-0.042475	-0.0471071	-0.0488152	-0.0516263	0.0417902	0.040992	0.039631	0.0461818	0.0415277	0.043402
HALLMARK_HEME_METABOLISM	Down	9.29638e-10	5.20546e-11	3.20053e-14	2.66246e-10	1.12981e-07	1.98098e-09	1.07122e-10	2.40887e-13	1.10506e-09	4.45657e-07	-0.0247089	-0.0305649	-0.0331918	-0.0335332	-0.037665	0.298058	0.273349	0.267493	0.264866	0.264525	0.260393	0.0290965	0.0323647	0.0382382	0.0367294	0.0393153	0.0384551
MEF2C_TARGET_GENES	Down	0.00443247	0.000241355	0.000300691	1.63397e-06	2.07985e-05	0.00558087	0.000318273	0.000445187	3.41189e-06	4.47433e-05	-0.00759558	-0.00863376	-0.0105954	-0.0113491	-0.0115021	0.199918	0.192322	0.191284	0.189323	0.188569	0.188416	0.0149272	0.020427	0.0179161	0.0243473	0.0187855	0.0128818
ZNF486_TARGET_GENES	Down	3.20907e-05	1.98438e-07	1.20493e-08	5.27128e-09	1.48556e-07	4.68698e-05	3.154e-07	2.91209e-08	1.64279e-08	5.6061e-07	-0.0264002	-0.0312436	-0.0354627	-0.0403612	-0.0471461	0.0687105	0.0423103	0.0374669	0.0332479	0.0283494	0.0215644	0.0429074	0.0523453	0.0455488	0.0521019	0.0480844	0.0416771
REACTOME_CIRCADIAN_CLOCK	Down	0.000689578	1.02549e-06	2.26917e-08	2.26751e-07	4.94428e-06	0.000916498	1.5593e-06	5.29473e-08	5.31379e-07	1.23356e-05	-0.0208864	-0.0281248	-0.0304448	-0.0311625	-0.0367169	0.2842	0.263313	0.256075	0.253755	0.253037	0.247483	0.0403084	0.0436725	0.0394743	0.0424518	0.0377239	0.036333
GATA3	Down	2.82379e-16	3.14717e-16	1.36313e-17	4.19897e-15	3.49599e-09	1.46447e-15	1.25794e-15	3.83664e-16	8.79506e-14	2.77828e-08	-1.51698	-1.61435	-1.62811	-1.7563	-1.85624	1.54265	0.0256628	-0.0717024	-0.0854578	-0.213651	-0.313596	1.45519	1.06808	1.27185	1.26454	1.30842	1.52343
GLI2	Down	0.0006237	5.41351e-07	1.29425e-08	1.81591e-09	4.37392e-08	0.000830576	8.40166e-07	3.11127e-08	6.34747e-09	2.04824e-07	-0.426077	-0.576529	-0.782801	-0.892006	-1.05805	0.624968	0.19889	0.0484385	-0.157833	-0.267038	-0.433086	0.887228	0.975698	0.851073	1.19508	1.03662	1.00698

## Sheet: Supplemental Table S2
Supplemental Table S2: Gene Ontology Biological Processes for the Normal Adjacent Urothelium (NAU) communities of coexpressed genes
Cluster	ID	Description	GeneRatio	BgRatio	pvalue	p.adjust	qvalue	geneID	Count
Community 1	GO:0098656	anion transmembrane transport	12/164	291/18670	1.04449e-05	0.0252469	0.023367	SLC16A3/SLC19A1/SLC25A19/SLC26A6/SLC35A2/SLC35C2/SLC38A1/SLC4A11/SLC4A2/SLC4A4/SLC6A8/TTYH3	12
Community 1	GO:0071577	zinc ion transmembrane transport	4/164	22/18670	3.71083e-05	0.0252469	0.023367	SLC39A11/SLC39A13/SLC39A3/SLC39A4	4
Community 1	GO:0060412	ventricular septum morphogenesis	5/164	44/18670	4.05084e-05	0.0252469	0.023367	SLIT2/SOX4/TGFBR2/TGFBR3/WNT5A	5
Community 1	GO:1902667	regulation of axon guidance	5/164	44/18670	4.05084e-05	0.0252469	0.023367	SEMA3F/SLIT2/VEGFA/WNT5A/YTHDF1	5
Community 1	GO:0062009	secondary palate development	4/164	24/18670	5.31713e-05	0.0265112	0.0245371	SMAD2/TGFBR2/TGFBR3/WNT5A	4
Community 1	GO:0006829	zinc ion transport	4/164	27/18670	8.60332e-05	0.0357468	0.033085	SLC39A11/SLC39A13/SLC39A3/SLC39A4	4
Community 1	GO:0000041	transition metal ion transport	7/164	124/18670	0.000112969	0.040233	0.0372372	SFXN1/SLC39A11/SLC39A13/SLC39A3/SLC39A4/STEAP3/TCN1	7
Community 2	GO:0003012	muscle system process	31/153	472/18670	1.66868e-19	4.01317e-16	3.39532e-16	ACTA2/ACTC1/ACTG2/ATP1A2/ATP2B4/CACNA1H/CALD1/CALM1/CASQ2/CNN1/CRYAB/DES/GATA5/GNAO1/GSN/HDAC4/HSPB6/LMOD1/MYH11/MYL9/MYLK/MYOM1/P2RX1/PDE5A/PI16/PPP1R12B/RGS2/SGCA/SGCD/SORBS2/TMOD1	31
Community 2	GO:0006936	muscle contraction	27/153	363/18670	2.01104e-18	2.41827e-15	2.04596e-15	ACTA2/ACTC1/ACTG2/ATP1A2/ATP2B4/CACNA1H/CALD1/CALM1/CASQ2/CNN1/CRYAB/DES/GNAO1/HDAC4/HSPB6/LMOD1/MYH11/MYL9/MYLK/MYOM1/P2RX1/PDE5A/PPP1R12B/RGS2/SGCA/SGCD/TMOD1	27
Community 2	GO:0055002	striated muscle cell development	16/153	173/18670	9.34042e-13	7.48791e-10	6.3351e-10	ACTC1/BVES/CASQ2/CSRP1/FLNC/HDAC4/LDB3/LMOD1/MYH11/MYOM1/PGM5/PI16/RGS2/SGCD/SORBS2/TMOD1	16
Community 2	GO:0055001	muscle cell development	16/153	186/18670	2.86331e-12	1.72157e-09	1.45652e-09	ACTC1/BVES/CASQ2/CSRP1/FLNC/HDAC4/LDB3/LMOD1/MYH11/MYOM1/PGM5/PI16/RGS2/SGCD/SORBS2/TMOD1	16
Community 2	GO:0042692	muscle cell differentiation	21/153	385/18670	6.77747e-12	3.25996e-09	2.75807e-09	ABL1/ACTC1/BVES/CACNA1H/CASQ2/CSRP1/FLNC/HDAC4/ITGA8/LDB3/LMOD1/MYH11/MYOM1/PGM5/PI16/RARB/RBPMS2/RGS2/SGCD/SORBS2/TMOD1	21
Community 2	GO:0051146	striated muscle cell differentiation	18/153	293/18670	3.43706e-11	1.37769e-08	1.16559e-08	ACTC1/BVES/CACNA1H/CASQ2/CSRP1/FLNC/HDAC4/LDB3/LMOD1/MYH11/MYOM1/PGM5/PI16/RARB/RGS2/SGCD/SORBS2/TMOD1	18
Community 2	GO:0090257	regulation of muscle system process	15/153	259/18670	3.6468e-09	1.25294e-06	1.06004e-06	ATP1A2/ATP2B4/CALM1/CASQ2/CNN1/GATA5/HDAC4/HSPB6/MYL9/P2RX1/PDE5A/PI16/PPP1R12B/RGS2/SGCA	15
Community 2	GO:0060537	muscle tissue development	18/153	408/18670	6.97676e-09	2.09739e-06	1.77448e-06	ACTC1/BVES/CSRP1/GATA5/HDAC4/HLF/ITGA8/MEF2D/MYH11/MYLK/MYOM1/NUPR1/PGM5/PI16/RARB/RGS2/SGCD/SORBS2	18
Community 2	GO:0030239	myofibril assembly	9/153	73/18670	8.16968e-09	2.18312e-06	1.84702e-06	ACTC1/CASQ2/CSRP1/LDB3/LMOD1/MYH11/MYOM1/PGM5/TMOD1	9
Community 2	GO:0060047	heart contraction	15/153	282/18670	1.15128e-08	2.76882e-06	2.34255e-06	ACTC1/ATP1A2/ATP2B4/BVES/CACNA1H/CALM1/CASQ2/DES/FXYD6/GNAO1/HDAC4/KCNIP3/PDE5A/RGS2/SGCD	15
Community 2	GO:0003015	heart process	15/153	292/18670	1.83457e-08	4.01103e-06	3.39351e-06	ACTC1/ATP1A2/ATP2B4/BVES/CACNA1H/CALM1/CASQ2/DES/FXYD6/GNAO1/HDAC4/KCNIP3/PDE5A/RGS2/SGCD	15
Community 2	GO:0010927	cellular component assembly involved in morphogenesis	10/153	115/18670	3.62945e-08	7.27402e-06	6.15414e-06	ACTC1/CASQ2/CSRP1/ILK/LDB3/LMOD1/MYH11/MYOM1/PGM5/TMOD1	10
Community 2	GO:0008016	regulation of heart contraction	13/153	251/18670	1.55155e-07	2.68119e-05	2.2684e-05	ATP1A2/ATP2B4/BVES/CACNA1H/CALM1/CASQ2/DES/FXYD6/GNAO1/HDAC4/KCNIP3/PDE5A/RGS2	13
Community 2	GO:1903522	regulation of blood circulation	14/153	297/18670	1.6179e-07	2.68119e-05	2.2684e-05	ATP1A2/ATP2B4/BVES/CACNA1H/CALM1/CASQ2/DES/FXYD6/GNAO1/HDAC4/KCNIP3/P2RX1/PDE5A/RGS2	14
Community 2	GO:0006937	regulation of muscle contraction	11/153	171/18670	1.67226e-07	2.68119e-05	2.2684e-05	ATP1A2/CALM1/CASQ2/CNN1/HDAC4/HSPB6/MYL9/P2RX1/PDE5A/PPP1R12B/RGS2	11
Community 2	GO:0007517	muscle organ development	16/153	410/18670	2.68882e-07	4.04164e-05	3.41941e-05	ACTC1/ADARB1/BVES/CACNA1H/CRYAB/FHL1/HDAC4/HLF/MEF2D/MYLK/MYOM1/NUPR1/PI16/RGS2/SGCA/SGCD	16
Community 2	GO:0055013	cardiac muscle cell development	8/153	89/18670	6.82008e-07	9.64841e-05	8.16298e-05	ACTC1/BVES/MYH11/MYOM1/PI16/RGS2/SGCD/SORBS2	8
Community 2	GO:0031032	actomyosin structure organization	11/153	199/18670	7.64025e-07	9.85216e-05	8.33537e-05	ABL1/ACTC1/CASQ2/CNN1/CSRP1/LDB3/LMOD1/MYH11/MYOM1/PGM5/TMOD1	11
Community 2	GO:0014706	striated muscle tissue development	15/153	390/18670	7.78341e-07	9.85216e-05	8.33537e-05	ACTC1/BVES/GATA5/HDAC4/HLF/MEF2D/MYH11/MYOM1/NUPR1/PGM5/PI16/RARB/RGS2/SGCD/SORBS2	15
Community 2	GO:0055006	cardiac cell development	8/153	95/18670	1.12615e-06	0.000135419	0.000114571	ACTC1/BVES/MYH11/MYOM1/PI16/RGS2/SGCD/SORBS2	8
Community 2	GO:0035051	cardiocyte differentiation	10/153	167/18670	1.1966e-06	0.000137039	0.000115941	ACTC1/BVES/MYH11/MYOM1/PI16/PITX2/RARB/RGS2/SGCD/SORBS2	10
Community 2	GO:0055007	cardiac muscle cell differentiation	9/153	132/18670	1.41665e-06	0.000154865	0.000131023	ACTC1/BVES/MYH11/MYOM1/PI16/RARB/RGS2/SGCD/SORBS2	9
Community 2	GO:0006939	smooth muscle contraction	8/153	110/18670	3.42255e-06	0.000357879	0.000302782	ACTA2/ATP1A2/ATP2B4/CNN1/MYH11/MYLK/P2RX1/RGS2	8
Community 2	GO:0043500	muscle adaptation	8/153	130/18670	1.18201e-05	0.00118447	0.00100211	ATP2B4/GATA5/GSN/HDAC4/PDE5A/PI16/RGS2/SGCA	8
Community 2	GO:0034446	substrate adhesion-dependent cell spreading	7/153	100/18670	1.83065e-05	0.00176108	0.00148996	ABL1/BVES/ILK/ITGA8/LIMS2/MYADM/PARVA	7
Community 2	GO:0060048	cardiac muscle contraction	8/153	140/18670	2.02822e-05	0.00187611	0.00158727	ACTC1/ATP1A2/CALM1/CASQ2/HDAC4/PDE5A/RGS2/SGCD	8
Community 2	GO:0048738	cardiac muscle tissue development	10/153	233/18670	2.28481e-05	0.00203517	0.00172185	ACTC1/BVES/GATA5/MYH11/MYOM1/PI16/RARB/RGS2/SGCD/SORBS2	10
Community 2	GO:0007015	actin filament organization	13/153	400/18670	2.62968e-05	0.00221858	0.00187702	ABL1/ACTC1/CAP2/DPYSL3/DSTN/ENAH/GSN/LMOD1/MYADM/MYOM1/PDLIM3/SORBS2/TMOD1	13
Community 2	GO:0003300	cardiac muscle hypertrophy	7/153	106/18670	2.67521e-05	0.00221858	0.00187702	ATP2B4/GATA5/HDAC4/PDE5A/PI16/RGS2/SORBS2	7
Community 2	GO:0043502	regulation of muscle adaptation	7/153	107/18670	2.84302e-05	0.00227915	0.00192826	ATP2B4/GATA5/HDAC4/PDE5A/PI16/RGS2/SGCA	7
Community 2	GO:0014897	striated muscle hypertrophy	7/153	109/18670	3.20467e-05	0.00248621	0.00210344	ATP2B4/GATA5/HDAC4/PDE5A/PI16/RGS2/SORBS2	7
Community 2	GO:0014896	muscle hypertrophy	7/153	111/18670	3.60335e-05	0.00270814	0.00229121	ATP2B4/GATA5/HDAC4/PDE5A/PI16/RGS2/SORBS2	7
Community 2	GO:0010770	positive regulation of cell morphogenesis involved in differentiation	8/153	154/18670	4.0232e-05	0.00293206	0.00248065	ABL1/EEF2K/ILK/LIMS2/MAP1B/MAP6/MPL/MYADM	8
Community 2	GO:0035637	multicellular organismal signaling	9/153	204/18670	4.77765e-05	0.00337949	0.0028592	ATP1A2/ATP2B4/CACNA1H/CALM1/CASQ2/FXYD6/JAM3/KCNIP3/P2RX1	9
Community 2	GO:0055117	regulation of cardiac muscle contraction	6/153	82/18670	5.75525e-05	0.00395468	0.00334584	ATP1A2/CALM1/CASQ2/HDAC4/PDE5A/RGS2	6
Community 2	GO:0019932	second-messenger-mediated signaling	13/153	439/18670	6.82554e-05	0.00455984	0.00385783	ADCY9/ATP1A2/ATP2B4/CALM1/CASQ2/GNAI1/GNAL/HDAC4/INPP5A/PDE5A/PTGFR/RGS2/SGCD	13
Community 2	GO:0010882	regulation of cardiac muscle contraction by calcium ion signaling	4/153	29/18670	8.77971e-05	0.00570681	0.00482822	ATP1A2/CALM1/CASQ2/HDAC4	4
Community 2	GO:0010959	regulation of metal ion transport	12/153	394/18670	0.000100533	0.00636266	0.00538309	ABL1/ATP1A2/ATP2B4/CALM1/CASQ2/FHL1/FXYD6/GNAO1/KCNIP3/KCNMB1/MYLK/P2RX1	12
Community 2	GO:0006941	striated muscle contraction	8/153	177/18670	0.000107171	0.00660887	0.0055914	ACTC1/ATP1A2/CALM1/CASQ2/HDAC4/PDE5A/RGS2/SGCD	8
Community 2	GO:1904062	regulation of cation transmembrane transport	11/153	342/18670	0.000122393	0.00735889	0.00622595	ABL1/ATP1A2/ATP2B4/CALM1/CASQ2/FHL1/FXYD6/KCNIP3/KCNMB1/NLGN1/RGS2	11
Community 2	GO:0002087	regulation of respiratory gaseous exchange by nervous system process	3/153	13/18670	0.000145313	0.0082135	0.00694899	ATP1A2/NLGN1/TSHZ3	3
Community 2	GO:0005513	detection of calcium ion	3/153	13/18670	0.000145313	0.0082135	0.00694899	CALM1/CASQ2/KCNMB1	3
Community 2	GO:0006942	regulation of striated muscle contraction	6/153	97/18670	0.000146853	0.0082135	0.00694899	ATP1A2/CALM1/CASQ2/HDAC4/PDE5A/RGS2	6
Community 2	GO:0046394	carboxylic acid biosynthetic process	11/153	355/18670	0.000169514	0.00908165	0.00768348	ACACB/ACOX2/ATP2B4/BHMT2/CSPG4/DSEL/OAT/PRKAG2/PTGIS/PTGS1/RBP1	11
Community 2	GO:1902904	negative regulation of supramolecular fiber organization	7/153	142/18670	0.000170752	0.00908165	0.00768348	CLIP3/CRYAB/GSN/LMOD1/MAP1B/MYADM/TMOD1	7
Community 2	GO:0016053	organic acid biosynthetic process	11/153	356/18670	0.000173703	0.00908165	0.00768348	ACACB/ACOX2/ATP2B4/BHMT2/CSPG4/DSEL/OAT/PRKAG2/PTGIS/PTGS1/RBP1	11
Community 2	GO:0010769	regulation of cell morphogenesis involved in differentiation	10/153	301/18670	0.000192724	0.00986174	0.00834347	ABL1/EEF2K/ILK/LIMS2/MAP1B/MAP6/MPL/MYADM/NLGN1/SDC2	10
Community 2	GO:0048747	muscle fiber development	5/153	67/18670	0.000222065	0.0111264	0.00941342	FLNC/HDAC4/MYH11/MYOM1/SGCD	5
Community 2	GO:0010614	negative regulation of cardiac muscle hypertrophy	4/153	37/18670	0.00023202	0.0113879	0.0096347	ATP2B4/GATA5/PI16/RGS2	4
Community 2	GO:0014866	skeletal myofibril assembly	3/153	16/18670	0.000279436	0.0129239	0.0109342	ACTC1/MYH11/MYOM1	3
Community 2	GO:0044065	regulation of respiratory system process	3/153	16/18670	0.000279436	0.0129239	0.0109342	ATP1A2/NLGN1/TSHZ3	3
Community 2	GO:0055119	relaxation of cardiac muscle	3/153	16/18670	0.000279436	0.0129239	0.0109342	ATP1A2/PDE5A/RGS2	3
Community 2	GO:0014741	negative regulation of muscle hypertrophy	4/153	39/18670	0.000285303	0.0129463	0.0109531	ATP2B4/GATA5/PI16/RGS2	4
Community 2	GO:0032272	negative regulation of protein polymerization	5/153	72/18670	0.00031133	0.0138657	0.011731	CLIP3/GSN/LMOD1/MYADM/TMOD1	5
Community 2	GO:1903779	regulation of cardiac conduction	5/153	73/18670	0.000332036	0.0144853	0.0122552	ATP1A2/ATP2B4/CALM1/CASQ2/FXYD6	5
Community 2	GO:0043244	regulation of protein-containing complex disassembly	6/153	113/18670	0.000337287	0.0144853	0.0122552	DSTN/FYCO1/GSN/LMOD1/MAP1B/TMOD1	6
Community 2	GO:0046677	response to antibiotic	10/153	327/18670	0.000372897	0.0156142	0.0132103	ABL1/ACTC1/AOC3/CRYAB/GNAI1/GNAO1/GSN/KCNMB1/MAOB/RGS2	10
Community 2	GO:0010611	regulation of cardiac muscle hypertrophy	5/153	75/18670	0.00037656	0.0156142	0.0132103	ATP2B4/GATA5/PDE5A/PI16/RGS2	5
Community 2	GO:0048739	cardiac muscle fiber development	3/153	18/18670	0.00040231	0.0163992	0.0138745	MYH11/MYOM1/SGCD	3
Community 2	GO:0014743	regulation of muscle hypertrophy	5/153	78/18670	0.000451623	0.0181026	0.0153156	ATP2B4/GATA5/PDE5A/PI16/RGS2	5
Community 2	GO:0007188	adenylate cyclase-modulating G protein-coupled receptor signaling pathway	8/153	221/18670	0.00048341	0.0188645	0.0159602	ADCY9/AKAP12/ATP2B4/GNAI1/GNAL/GNAO1/PTGFR/RGS2	8
Community 2	GO:0070252	actin-mediated cell contraction	6/153	121/18670	0.000486319	0.0188645	0.0159602	ACTC1/ATP1A2/DES/PARVA/SGCD/TMOD1	6
Community 2	GO:1901879	regulation of protein depolymerization	5/153	83/18670	0.000601106	0.022947	0.0194142	DSTN/GSN/LMOD1/MAP1B/TMOD1	5
Community 2	GO:0034765	regulation of ion transmembrane transport	12/153	483/18670	0.000641462	0.0241049	0.0203938	ABL1/ATP1A2/ATP2B4/CACNA1H/CALM1/CASQ2/FHL1/FXYD6/KCNIP3/KCNMB1/NLGN1/RGS2	12
Community 2	GO:0022604	regulation of cell morphogenesis	12/153	484/18670	0.000653192	0.0241681	0.0204473	ABL1/BVES/EEF2K/ILK/LIMS2/MAP1B/MAP6/MPL/MYADM/NLGN1/PARVA/SDC2	12
Community 2	GO:0072330	monocarboxylic acid biosynthetic process	8/153	237/18670	0.000764481	0.0276296	0.0233758	ACACB/ACOX2/CSPG4/DSEL/PRKAG2/PTGIS/PTGS1/RBP1	8
Community 2	GO:0031333	negative regulation of protein-containing complex assembly	6/153	132/18670	0.000769722	0.0276296	0.0233758	CLIP3/CRYAB/GSN/LMOD1/MYADM/TMOD1	6
Community 2	GO:0030834	regulation of actin filament depolymerization	4/153	51/18670	0.000803263	0.0284095	0.0240357	DSTN/GSN/LMOD1/TMOD1	4
Community 2	GO:0007193	adenylate cyclase-inhibiting G protein-coupled receptor signaling pathway	5/153	89/18670	0.000826245	0.0287988	0.0243651	ADCY9/AKAP12/GNAI1/GNAL/RGS2	5
Community 2	GO:0043576	regulation of respiratory gaseous exchange	3/153	23/18670	0.000847314	0.0291113	0.0246295	ATP1A2/NLGN1/TSHZ3	3
Community 2	GO:0072132	mesenchyme morphogenesis	4/153	52/18670	0.000864706	0.0292904	0.024781	ACTA2/ACTC1/ACTG2/GATA5	4
Community 2	GO:0045214	sarcomere organization	4/153	53/18670	0.000929388	0.0310441	0.0262647	CASQ2/CSRP1/LDB3/MYOM1	4
Community 2	GO:0010881	regulation of cardiac muscle contraction by regulation of the release of sequestered calcium ion	3/153	24/18670	0.000962566	0.0317119	0.0268297	ATP1A2/CALM1/CASQ2	3
Community 2	GO:0030042	actin filament depolymerization	4/153	54/18670	0.000997403	0.0323174	0.0273419	DSTN/GSN/LMOD1/TMOD1	4
Community 2	GO:0035249	synaptic transmission, glutamatergic	5/153	93/18670	0.00100782	0.0323174	0.0273419	ATP1A2/NLGN1/P2RX1/ROR2/TSHZ3	5
Community 2	GO:0008277	regulation of G protein-coupled receptor signaling pathway	6/153	142/18670	0.00112511	0.0356037	0.0301223	ATP2B4/CALM1/NMT2/RGS11/RGS2/RGS5	6
Community 2	GO:0030048	actin filament-based movement	6/153	143/18670	0.00116657	0.0364364	0.0308269	ACTC1/ATP1A2/DES/PARVA/SGCD/TMOD1	6
Community 2	GO:0007187	G protein-coupled receptor signaling pathway, coupled to cyclic nucleotide second messenger	8/153	256/18670	0.00125527	0.0387042	0.0327454	ADCY9/AKAP12/ATP2B4/GNAI1/GNAL/GNAO1/PTGFR/RGS2	8
Community 2	GO:0061337	cardiac conduction	6/153	146/18670	0.00129802	0.0392204	0.0331822	ATP1A2/ATP2B4/CALM1/CASQ2/FXYD6/KCNIP3	6
Community 2	GO:0030837	negative regulation of actin filament polymerization	4/153	58/18670	0.00130463	0.0392204	0.0331822	GSN/LMOD1/MYADM/TMOD1	4
Community 2	GO:0045932	negative regulation of muscle contraction	3/153	27/18670	0.00136626	0.0398471	0.0337125	ATP1A2/PDE5A/RGS2	3
Community 2	GO:0032970	regulation of actin filament-based process	10/153	388/18670	0.00138132	0.0398471	0.0337125	ABL1/ATP1A2/DIXDC1/DSTN/GSN/ILK/JAM3/LMOD1/MYADM/TMOD1	10
Community 2	GO:0070527	platelet aggregation	4/153	59/18670	0.00139069	0.0398471	0.0337125	CSRP1/ILK/MPL/MYL9	4
Community 2	GO:0051494	negative regulation of cytoskeleton organization	6/153	148/18670	0.00139175	0.0398471	0.0337125	CLIP3/GSN/LMOD1/MAP1B/MYADM/TMOD1	6
Community 2	GO:0003016	respiratory system process	3/153	29/18670	0.00168645	0.0470755	0.039828	ATP1A2/NLGN1/TSHZ3	3
Community 2	GO:0010644	cell communication by electrical coupling	3/153	29/18670	0.00168645	0.0470755	0.039828	ATP1A2/CALM1/CASQ2	3
Community 2	GO:0008154	actin polymerization or depolymerization	7/153	209/18670	0.00170294	0.0470755	0.039828	CAP2/DSTN/ENAH/GSN/LMOD1/MYADM/TMOD1	7
Community 3	GO:0030198	extracellular matrix organization	25/116	368/18670	3.27548e-19	4.15592e-16	3.22624e-16	ABI3BP/ADAMTSL2/COL13A1/COL14A1/COL15A1/COL1A2/COL6A3/CRISPLD2/CTSK/DCN/FBLN5/FGFR4/FOXF1/FOXF2/JAM2/LAMA2/LAMC3/LRP1/LUM/MFAP4/MMP2/PDGFRA/PDPN/RECK/SCUBE1	25
Community 3	GO:0043062	extracellular structure organization	25/116	369/18670	3.49678e-19	4.15592e-16	3.22624e-16	ABI3BP/ADAMTSL2/COL13A1/COL14A1/COL15A1/COL1A2/COL6A3/CRISPLD2/CTSK/DCN/FBLN5/FGFR4/FOXF1/FOXF2/JAM2/LAMA2/LAMC3/LRP1/LUM/MFAP4/MMP2/PDGFRA/PDPN/RECK/SCUBE1	25
Community 3	GO:0071229	cellular response to acid chemical	13/116	209/18670	5.96402e-10	3.62428e-07	2.81352e-07	ALDH1A2/COL1A2/EPHA3/FZD10/FZD7/MMP2/NTRK3/PDGFC/PDGFD/PDGFRA/PID1/PTGER4/RORB	13
Community 3	GO:0048565	digestive tract development	11/116	134/18670	7.12416e-10	3.62428e-07	2.81352e-07	ALDH1A2/BMP4/EDNRB/FGF9/FOXF1/FOXF2/GLI1/PDGFC/PDGFRA/PRDM1/TCF21	11
Community 3	GO:0030324	lung development	12/116	172/18670	7.62364e-10	3.62428e-07	2.81352e-07	ADAMTSL2/ALDH1A2/BMP4/CRISPLD2/FGF9/FOXF1/GLI1/HHIP/PDGFRA/PDPN/SPRY1/TCF21	12
Community 3	GO:0030323	respiratory tube development	12/116	176/18670	9.93002e-10	3.93394e-07	3.05392e-07	ADAMTSL2/ALDH1A2/BMP4/CRISPLD2/FGF9/FOXF1/GLI1/HHIP/PDGFRA/PDPN/SPRY1/TCF21	12
Community 3	GO:0055123	digestive system development	11/116	146/18670	1.78197e-09	6.05105e-07	4.69743e-07	ALDH1A2/BMP4/EDNRB/FGF9/FOXF1/FOXF2/GLI1/PDGFC/PDGFRA/PRDM1/TCF21	11
Community 3	GO:0060485	mesenchyme development	14/116	279/18670	2.07498e-09	6.16529e-07	4.78611e-07	ALDH1A2/AXIN2/BMP4/BMP5/EDNRA/EDNRB/EPHA3/FGF9/FOXF1/FOXF2/OLFM1/PDPN/SPRY1/TCF21	14
Community 3	GO:0001101	response to acid chemical	15/116	343/18670	3.47758e-09	9.04178e-07	7.01913e-07	ALDH1A2/COL1A2/EPHA3/FZD10/FZD7/IGFBP7/MMP2/NTRK3/PDGFC/PDGFD/PDGFRA/PID1/PTCH1/PTGER4/RORB	15
Community 3	GO:0060541	respiratory system development	12/116	198/18670	3.80386e-09	9.04178e-07	7.01913e-07	ADAMTSL2/ALDH1A2/BMP4/CRISPLD2/FGF9/FOXF1/GLI1/HHIP/PDGFRA/PDPN/SPRY1/TCF21	12
Community 3	GO:0048762	mesenchymal cell differentiation	12/116	220/18670	1.24423e-08	2.68866e-06	2.0872e-06	ALDH1A2/AXIN2/BMP4/BMP5/EDNRA/EDNRB/EPHA3/FOXF2/OLFM1/PDPN/SPRY1/TCF21	12
Community 3	GO:0001655	urogenital system development	14/116	330/18670	1.7627e-08	3.49162e-06	2.71054e-06	ADAMTS1/ALDH1A2/BMP4/CD34/DCN/ESR1/FOXF1/GLI1/OSR2/PDGFD/PDGFRA/PTCH1/SPRY1/TCF21	14
Community 3	GO:0048566	embryonic digestive tract development	6/116	34/18670	5.89275e-08	1.07747e-05	8.36437e-06	ALDH1A2/FGF9/FOXF1/FOXF2/PDGFRA/TCF21	6
Community 3	GO:0061448	connective tissue development	12/116	273/18670	1.3388e-07	2.27309e-05	1.7646e-05	AXIN2/BMP4/BMP5/CD34/COL14A1/COL6A3/CTSK/CYTL1/FGF9/LUM/OSR2/PDGFD	12
Community 3	GO:0007224	smoothened signaling pathway	9/116	133/18670	1.44111e-07	2.28368e-05	1.77282e-05	BMP4/CREBBP/DZIP1/FGF9/FOXF1/GLI1/HHIP/PTCH1/SCUBE1	9
Community 3	GO:0001503	ossification	14/116	398/18670	1.79454e-07	2.66601e-05	2.06962e-05	AXIN2/BMP4/BMP5/CDH11/COL13A1/COL1A2/CTSK/FGF9/GLI1/MMP2/OSR2/PTCH1/PTGER4/RORB	14
Community 3	GO:0072001	renal system development	12/116	293/18670	2.86779e-07	4.00985e-05	3.11284e-05	ADAMTS1/ALDH1A2/BMP4/CD34/DCN/FOXF1/OSR2/PDGFD/PDGFRA/PTCH1/SPRY1/TCF21	12
Community 3	GO:0031589	cell-substrate adhesion	13/116	354/18670	3.1174e-07	4.11669e-05	3.19579e-05	ABI3BP/CD34/COL13A1/CORO2B/EDIL3/EPHA3/FBLN5/FOXF1/FREM1/FZD7/LAMC3/LRP1/PDPN	13
Community 3	GO:0032526	response to retinoic acid	8/116	108/18670	3.65421e-07	4.57161e-05	3.54894e-05	ALDH1A2/EPHA3/FZD10/FZD7/IGFBP7/NTRK3/PTCH1/RORB	8
Community 3	GO:0001763	morphogenesis of a branching structure	10/116	196/18670	4.01771e-07	4.6228e-05	3.58868e-05	BMP4/COL13A1/EDNRA/ESR1/FOXF1/HHIP/PRDM1/PTCH1/SPRY1/TCF21	10
Community 3	GO:0072012	glomerulus vasculature development	5/116	25/18670	4.08409e-07	4.6228e-05	3.58868e-05	BMP4/CD34/PDGFD/PDGFRA/TCF21	5
Community 3	GO:0032963	collagen metabolic process	8/116	115/18670	5.92267e-07	6.08558e-05	4.72423e-05	BMP4/COL13A1/COL15A1/COL1A2/CTSK/CYGB/MFAP4/MMP2	8
Community 3	GO:0061437	renal system vasculature development	5/116	27/18670	6.14447e-07	6.08558e-05	4.72423e-05	BMP4/CD34/PDGFD/PDGFRA/TCF21	5
Community 3	GO:0061440	kidney vasculature development	5/116	27/18670	6.14447e-07	6.08558e-05	4.72423e-05	BMP4/CD34/PDGFD/PDGFRA/TCF21	5
Community 3	GO:0051216	cartilage development	10/116	209/18670	7.24505e-07	6.8886e-05	5.34761e-05	AXIN2/BMP4/BMP5/COL14A1/COL6A3/CTSK/CYTL1/FGF9/LUM/OSR2	10
Community 3	GO:0032970	regulation of actin filament-based process	13/116	388/18670	8.78436e-07	8.03094e-05	6.23441e-05	ARHGAP28/CORO2B/CXCL12/EPHA3/FZD10/LRP1/NTF3/NTRK3/PAM/PDGFRA/PDPN/PTGER4/RHOJ	13
Community 3	GO:0030326	embryonic limb morphogenesis	8/116	125/18670	1.11866e-06	9.4966e-05	7.3722e-05	AFF3/ALDH1A2/BMP4/CREBBP/FGF9/OSR2/PTCH1/RECK	8
Community 3	GO:0035113	embryonic appendage morphogenesis	8/116	125/18670	1.11866e-06	9.4966e-05	7.3722e-05	AFF3/ALDH1A2/BMP4/CREBBP/FGF9/OSR2/PTCH1/RECK	8
Community 3	GO:0001822	kidney development	11/116	278/18670	1.2915e-06	0.000105858	8.21777e-05	ADAMTS1/ALDH1A2/BMP4/CD34/DCN/OSR2/PDGFD/PDGFRA/PTCH1/SPRY1/TCF21	11
Community 3	GO:0001656	metanephros development	7/116	90/18670	1.45393e-06	0.0001152	8.94297e-05	BMP4/CD34/OSR2/PDGFRA/PTCH1/SPRY1/TCF21	7
Community 3	GO:0032956	regulation of actin cytoskeleton organization	12/116	343/18670	1.51618e-06	0.000116257	9.02503e-05	ARHGAP28/CORO2B/CXCL12/EPHA3/FZD10/LRP1/NTF3/NTRK3/PAM/PDGFRA/PTGER4/RHOJ	12
Community 3	GO:0042476	odontogenesis	8/116	132/18670	1.68942e-06	0.000123707	9.60336e-05	AXIN2/BMP4/CD34/COL1A2/EDAR/OSR2/PAM/PDGFRA	8
Community 3	GO:0048736	appendage development	9/116	179/18670	1.76947e-06	0.000123707	9.60336e-05	AFF3/ALDH1A2/BMP4/CREBBP/FGF9/OSR2/PAM/PTCH1/RECK	9
Community 3	GO:0060173	limb development	9/116	179/18670	1.76947e-06	0.000123707	9.60336e-05	AFF3/ALDH1A2/BMP4/CREBBP/FGF9/OSR2/PAM/PTCH1/RECK	9
Community 3	GO:0090287	regulation of cellular response to growth factor stimulus	11/116	292/18670	2.08217e-06	0.000141409	0.000109776	ADAMTSL2/BMP4/CREBBP/DCN/DKK3/FGF9/HHIP/LTBP4/NTF3/NTRK3/SPRY1	11
Community 3	GO:0048705	skeletal system morphogenesis	10/116	239/18670	2.43872e-06	0.000161023	0.000125002	AXIN2/BMP4/COL13A1/COL14A1/COL6A3/FREM1/HHIP/MMP2/OSR2/PDGFRA	10
Community 3	GO:0048568	embryonic organ development	13/116	428/18670	2.60633e-06	0.000167439	0.000129983	ALDH1A2/BMP4/BMP5/FGF9/FOXF1/FOXF2/GLI1/OSR2/PDGFC/PDGFRA/PRDM1/PTCH1/TCF21	13
Community 3	GO:0001837	epithelial to mesenchymal transition	8/116	141/18670	2.77267e-06	0.000173438	0.00013464	AXIN2/BMP4/BMP5/EPHA3/FOXF2/OLFM1/PDPN/SPRY1	8
Community 3	GO:0035107	appendage morphogenesis	8/116	148/18670	3.97953e-06	0.000236484	0.000183582	AFF3/ALDH1A2/BMP4/CREBBP/FGF9/OSR2/PTCH1/RECK	8
Community 3	GO:0035108	limb morphogenesis	8/116	148/18670	3.97953e-06	0.000236484	0.000183582	AFF3/ALDH1A2/BMP4/CREBBP/FGF9/OSR2/PTCH1/RECK	8
Community 3	GO:0048754	branching morphogenesis of an epithelial tube	8/116	150/18670	4.39679e-06	0.000249102	0.000193377	BMP4/EDNRA/ESR1/FOXF1/HHIP/PTCH1/SPRY1/TCF21	8
Community 3	GO:0071300	cellular response to retinoic acid	6/116	69/18670	4.40146e-06	0.000249102	0.000193377	ALDH1A2/EPHA3/FZD10/FZD7/NTRK3/RORB	6
Community 3	GO:0010517	regulation of phospholipase activity	6/116	70/18670	4.78987e-06	0.00026478	0.000205548	EDNRA/ESR1/LRP1/NTF3/NTRK3/PDGFRA	6
Community 3	GO:0003007	heart morphogenesis	10/116	259/18670	4.98515e-06	0.000269312	0.000209066	ADAMTS1/ALDH1A2/AXIN2/BMP4/BMP5/CPE/FOXF1/OLFM1/PTCH1/SPRY1	10
Community 3	GO:0010863	positive regulation of phospholipase C activity	5/116	43/18670	6.7682e-06	0.000357511	0.000277536	EDNRA/ESR1/NTF3/NTRK3/PDGFRA	5
Community 3	GO:0060349	bone morphogenesis	7/116	114/18670	7.08389e-06	0.000366052	0.000284166	AXIN2/BMP4/COL13A1/COL14A1/COL6A3/FREM1/OSR2	7
Community 3	GO:0008589	regulation of smoothened signaling pathway	6/116	76/18670	7.74844e-06	0.000391873	0.000304211	CREBBP/FGF9/GLI1/HHIP/PTCH1/SCUBE1	6
Community 3	GO:1900274	regulation of phospholipase C activity	5/116	45/18670	8.5058e-06	0.000413661	0.000321125	EDNRA/ESR1/NTF3/NTRK3/PDGFRA	5
Community 3	GO:0060348	bone development	9/116	217/18670	8.52731e-06	0.000413661	0.000321125	AXIN2/BMP4/COL13A1/COL14A1/COL6A3/FREM1/OSR2/PDGFC/PTGER4	9
Community 3	GO:0022617	extracellular matrix disassembly	6/116	81/18670	1.12163e-05	0.000533221	0.000413939	CTSK/FGFR4/LRP1/MMP2/PDPN/SCUBE1	6
Community 3	GO:0002062	chondrocyte differentiation	7/116	123/18670	1.16792e-05	0.000544341	0.000422571	AXIN2/BMP4/COL14A1/COL6A3/CYTL1/FGF9/OSR2	7
Community 3	GO:0048546	digestive tract morphogenesis	5/116	49/18670	1.30154e-05	0.000594956	0.000461864	BMP4/FOXF1/GLI1/PDGFRA/TCF21	5
Community 3	GO:0060425	lung morphogenesis	5/116	50/18670	1.43903e-05	0.000645389	0.000501015	BMP4/FOXF1/HHIP/SPRY1/TCF21	5
Community 3	GO:0048608	reproductive structure development	12/116	431/18670	1.54947e-05	0.000682055	0.000529479	ADAMTS1/BMP4/BMP5/DCN/ESR1/FGF9/FOXF2/GLI1/PDGFRA/PRDM1/PTCH1/TCF21	12
Community 3	GO:0001654	eye development	11/116	362/18670	1.59828e-05	0.000690746	0.000536226	ALDH1A2/BMP4/FGF9/FOXF2/LAMC3/NTRK3/OSR2/PDGFRA/PRDM1/RHOJ/RORB	11
Community 3	GO:0050673	epithelial cell proliferation	12/116	434/18670	1.65975e-05	0.000692145	0.000537312	ALDH1A2/BMP4/BMP5/CD34/CXCL12/EDNRB/ESR1/FGF9/FZD7/GLI1/OSR2/PTCH1	12
Community 3	GO:0061458	reproductive system development	12/116	434/18670	1.65975e-05	0.000692145	0.000537312	ADAMTS1/BMP4/BMP5/DCN/ESR1/FGF9/FOXF2/GLI1/PDGFRA/PRDM1/PTCH1/TCF21	12
Community 3	GO:0014068	positive regulation of phosphatidylinositol 3-kinase signaling	6/116	87/18670	1.69326e-05	0.000693944	0.000538708	DCN/NTF3/NTRK3/PDGFC/PDGFD/PDGFRA	6
Community 3	GO:0150063	visual system development	11/116	366/18670	1.76961e-05	0.000712943	0.000553457	ALDH1A2/BMP4/FGF9/FOXF2/LAMC3/NTRK3/OSR2/PDGFRA/PRDM1/RHOJ/RORB	11
Community 3	GO:0061138	morphogenesis of a branching epithelium	8/116	182/18670	1.81239e-05	0.00071801	0.00055739	BMP4/EDNRA/ESR1/FOXF1/HHIP/PTCH1/SPRY1/TCF21	8
Community 3	GO:0048880	sensory system development	11/116	371/18670	2.00603e-05	0.000781693	0.000606827	ALDH1A2/BMP4/FGF9/FOXF2/LAMC3/NTRK3/OSR2/PDGFRA/PRDM1/RHOJ/RORB	11
Community 3	GO:0010717	regulation of epithelial to mesenchymal transition	6/116	90/18670	2.05638e-05	0.000788389	0.000612026	AXIN2/BMP4/BMP5/EPHA3/OLFM1/PDPN	6
Community 3	GO:0048008	platelet-derived growth factor receptor signaling pathway	5/116	57/18670	2.74707e-05	0.00103648	0.000804615	LRP1/PDGFC/PDGFD/PDGFRA/PLAT	5
Community 3	GO:0060441	epithelial tube branching involved in lung morphogenesis	4/116	29/18670	2.98016e-05	0.00110685	0.000859248	BMP4/FOXF1/HHIP/SPRY1	4
Community 3	GO:0010518	positive regulation of phospholipase activity	5/116	59/18670	3.25228e-05	0.00118934	0.00092328	EDNRA/ESR1/NTF3/NTRK3/PDGFRA	5
Community 3	GO:0060191	regulation of lipase activity	6/116	98/18670	3.33932e-05	0.00120266	0.000933625	EDNRA/ESR1/LRP1/NTF3/NTRK3/PDGFRA	6
Community 3	GO:0032835	glomerulus development	5/116	62/18670	4.14189e-05	0.00146944	0.00114073	BMP4/CD34/PDGFD/PDGFRA/TCF21	5
Community 3	GO:0010810	regulation of cell-substrate adhesion	8/116	215/18670	5.9446e-05	0.00207799	0.00161314	ABI3BP/CORO2B/EDIL3/EPHA3/FOXF1/FZD7/LRP1/PDPN	8
Community 3	GO:0007494	midgut development	3/116	13/18670	6.38741e-05	0.00213844	0.00166007	ALDH1A2/EDNRB/FOXF1	3
Community 3	GO:0051386	regulation of neurotrophin TRK receptor signaling pathway	3/116	13/18670	6.38741e-05	0.00213844	0.00166007	NTF3/NTRK3/SPRY1	3
Community 3	GO:0050918	positive chemotaxis	5/116	68/18670	6.47738e-05	0.00213844	0.00166007	BMP4/CXCL12/LRP1/NTF3/NTRK3	5
Community 3	GO:0071230	cellular response to amino acid stimulus	5/116	68/18670	6.47738e-05	0.00213844	0.00166007	COL1A2/MMP2/PDGFC/PDGFD/PDGFRA	5
Community 3	GO:0035137	hindlimb morphogenesis	4/116	36/18670	7.1474e-05	0.00232731	0.00180669	AFF3/BMP4/OSR2/PTCH1	4
Community 3	GO:0048732	gland development	11/116	434/18670	8.30358e-05	0.00266724	0.00207058	ALDH1A2/BMP4/DKK3/EDAR/ESR1/FOXF1/GLI1/PAM/PDGFRA/PTCH1/TCF21	11
Community 3	GO:0060193	positive regulation of lipase activity	5/116	72/18670	8.52417e-05	0.00270159	0.00209724	EDNRA/ESR1/NTF3/NTRK3/PDGFRA	5
Community 3	GO:0060350	endochondral bone morphogenesis	5/116	73/18670	9.10591e-05	0.00284799	0.00221089	AXIN2/BMP4/COL13A1/COL14A1/COL6A3	5
Community 3	GO:0007422	peripheral nervous system development	5/116	75/18670	0.000103606	0.00319832	0.00248286	EDNRB/LAMA2/NTF3/NTRK3/PMP22	5
Community 3	GO:0072210	metanephric nephron development	4/116	40/18670	0.000108788	0.00331524	0.00257362	BMP4/CD34/PDGFRA/TCF21	4
Community 3	GO:0060560	developmental growth involved in morphogenesis	8/116	235/18670	0.00011054	0.003326	0.00258197	BMP4/CXCL12/DPYSL2/ESR1/LRP1/NTRK3/OLFM1/SPRY1	8
Community 3	GO:0072109	glomerular mesangium development	3/116	16/18670	0.000123377	0.0035326	0.00274236	BMP4/CD34/PDGFD	3
Community 3	GO:0072189	ureter development	3/116	16/18670	0.000123377	0.0035326	0.00274236	ALDH1A2/BMP4/FOXF1	3
Community 3	GO:0072224	metanephric glomerulus development	3/116	16/18670	0.000123377	0.0035326	0.00274236	CD34/PDGFRA/TCF21	3
Community 3	GO:0014066	regulation of phosphatidylinositol 3-kinase signaling	6/116	124/18670	0.000124297	0.0035326	0.00274236	DCN/NTF3/NTRK3/PDGFC/PDGFD/PDGFRA	6
Community 3	GO:0050678	regulation of epithelial cell proliferation	10/116	378/18670	0.000124837	0.0035326	0.00274236	ALDH1A2/BMP4/BMP5/CXCL12/EDNRB/FGF9/FZD7/GLI1/OSR2/PTCH1	10
Community 3	GO:1903034	regulation of response to wounding	7/116	179/18670	0.000128257	0.00358667	0.00278433	CD34/LRP1/NTRK3/PDGFRA/PDPN/PLAT/PROS1	7
Community 3	GO:0030193	regulation of blood coagulation	5/116	79/18670	0.000132647	0.0036663	0.00284615	CD34/PDGFRA/PDPN/PLAT/PROS1	5
Community 3	GO:1900046	regulation of hemostasis	5/116	80/18670	0.000140794	0.00382852	0.00297208	CD34/PDGFRA/PDPN/PLAT/PROS1	5
Community 3	GO:0035270	endocrine system development	6/116	127/18670	0.000141738	0.00382852	0.00297208	ALDH1A2/BMP4/BMP5/DKK3/GLI1/PDGFRA	6
Community 3	GO:0010715	regulation of extracellular matrix disassembly	3/116	17/18670	0.000149137	0.00398314	0.00309211	FGFR4/LRP1/PDPN	3
Community 3	GO:0048145	regulation of fibroblast proliferation	5/116	83/18670	0.000167549	0.00442515	0.00343524	DACH1/ESR1/PDGFC/PDGFD/PDGFRA	5
Community 3	GO:0043010	camera-type eye development	9/116	319/18670	0.00017053	0.0044544	0.00345795	ALDH1A2/BMP4/FOXF2/LAMC3/NTRK3/OSR2/PDGFRA/RHOJ/RORB	9
Community 3	GO:0048144	fibroblast proliferation	5/116	84/18670	0.000177277	0.00450506	0.00349727	DACH1/ESR1/PDGFC/PDGFD/PDGFRA	5
Community 3	GO:0050818	regulation of coagulation	5/116	84/18670	0.000177277	0.00450506	0.00349727	CD34/PDGFRA/PDPN/PLAT/PROS1	5
Community 3	GO:0048557	embryonic digestive tract morphogenesis	3/116	18/18670	0.000178155	0.00450506	0.00349727	FOXF1/PDGFRA/TCF21	3
Community 3	GO:0060562	epithelial tube morphogenesis	9/116	322/18670	0.000182868	0.00457556	0.003552	BMP4/BMP5/EDNRA/ESR1/FOXF1/HHIP/PTCH1/SPRY1/TCF21	9
Community 3	GO:0022602	ovulation cycle process	4/116	46/18670	0.000188757	0.00467369	0.00362818	ADAMTS1/ESR1/PAM/PDGFRA	4
Community 3	GO:0014911	positive regulation of smooth muscle cell migration	4/116	47/18670	0.000205332	0.00493003	0.00382718	ADAMTS1/FGF9/LRP1/PDGFD	4
Community 3	GO:0030574	collagen catabolic process	4/116	47/18670	0.000205332	0.00493003	0.00382718	COL13A1/COL15A1/CTSK/MMP2	4
Community 3	GO:0048806	genitalia development	4/116	47/18670	0.000205332	0.00493003	0.00382718	BMP5/ESR1/FOXF2/PDGFRA	4
Community 3	GO:0030850	prostate gland development	4/116	48/18670	0.00022293	0.00524659	0.00407292	BMP4/ESR1/GLI1/PTCH1	4
Community 3	GO:0060324	face development	4/116	48/18670	0.00022293	0.00524659	0.00407292	ALDH1A2/CRISPLD2/MMP2/PDGFRA	4
Community 3	GO:0060602	branch elongation of an epithelium	3/116	20/18670	0.000246648	0.00574786	0.00446206	BMP4/ESR1/SPRY1	3
Community 3	GO:0014909	smooth muscle cell migration	5/116	91/18670	0.000257993	0.00591638	0.00459288	ADAMTS1/FGF9/LRP1/PDGFD/PLAT	5
Community 3	GO:0072006	nephron development	6/116	142/18670	0.000260169	0.00591638	0.00459288	BMP4/CD34/PDGFD/PDGFRA/PTCH1/TCF21	6
Community 3	GO:0010718	positive regulation of epithelial to mesenchymal transition	4/116	50/18670	0.000261346	0.00591638	0.00459288	AXIN2/BMP4/OLFM1/PDPN	4
Community 3	GO:0030278	regulation of ossification	7/116	203/18670	0.00027782	0.00622998	0.00483633	AXIN2/BMP4/GLI1/OSR2/PTCH1/PTGER4/RORB	7
Community 3	GO:0048146	positive regulation of fibroblast proliferation	4/116	51/18670	0.000282237	0.00624683	0.00484941	ESR1/PDGFC/PDGFD/PDGFRA	4
Community 3	GO:0007548	sex differentiation	8/116	270/18670	0.000284984	0.00624683	0.00484941	ADAMTS1/BMP5/DACH1/ESR1/FGF9/FOXF2/PDGFRA/TCF21	8
Community 3	GO:0072111	cell proliferation involved in kidney development	3/116	21/18670	0.000286455	0.00624683	0.00484941	BMP4/PDGFD/PTCH1	3
Community 3	GO:0048638	regulation of developmental growth	9/116	347/18670	0.000317702	0.00686526	0.0053295	BMP4/CXCL12/DPYSL2/FGF9/GLI1/LRP1/NTRK3/OLFM1/PTCH1	9
Community 3	GO:0014065	phosphatidylinositol 3-kinase signaling	6/116	148/18670	0.000325035	0.00695216	0.00539696	DCN/NTF3/NTRK3/PDGFC/PDGFD/PDGFRA	6
Community 3	GO:0030195	negative regulation of blood coagulation	4/116	53/18670	0.000327574	0.00695216	0.00539696	CD34/PDGFRA/PLAT/PROS1	4
Community 3	GO:0030516	regulation of axon extension	5/116	96/18670	0.000330854	0.00695965	0.00540277	CXCL12/DPYSL2/LRP1/NTRK3/OLFM1	5
Community 3	GO:0061005	cell differentiation involved in kidney development	4/116	54/18670	0.000352095	0.00727765	0.00564963	BMP4/CD34/PTCH1/TCF21	4
Community 3	GO:1900047	negative regulation of hemostasis	4/116	54/18670	0.000352095	0.00727765	0.00564963	CD34/PDGFRA/PLAT/PROS1	4
Community 3	GO:0048661	positive regulation of smooth muscle cell proliferation	5/116	101/18670	0.000418326	0.00857207	0.00665449	ADAMTS1/BMP4/FGF9/MMP2/PDGFD	5
Community 3	GO:0050819	negative regulation of coagulation	4/116	57/18670	0.00043353	0.00866351	0.00672547	CD34/PDGFRA/PLAT/PROS1	4
Community 3	GO:0001823	mesonephros development	5/116	102/18670	0.000437731	0.00866351	0.00672547	BMP4/OSR2/PTCH1/SPRY1/TCF21	5
Community 3	GO:0048562	embryonic organ morphogenesis	8/116	288/18670	0.000438417	0.00866351	0.00672547	BMP4/FGF9/FOXF1/FOXF2/GLI1/OSR2/PDGFRA/TCF21	8
Community 3	GO:0043583	ear development	7/116	219/18670	0.000439002	0.00866351	0.00672547	BMP4/BMP5/CYTL1/FGF9/MCOLN3/NTRK3/OSR2	7
Community 3	GO:0030111	regulation of Wnt signaling pathway	9/116	363/18670	0.000441011	0.00866351	0.00672547	APCDD1/AXIN2/DKK3/ESR1/FGF9/FZD7/GLI1/LRP1/RECK	9
Community 3	GO:0014812	muscle cell migration	5/116	104/18670	0.00047857	0.00932427	0.00723842	ADAMTS1/FGF9/LRP1/PDGFD/PLAT	5
Community 3	GO:0050927	positive regulation of positive chemotaxis	3/116	25/18670	0.000486484	0.00932559	0.00723945	CXCL12/NTF3/NTRK3	3
Community 3	GO:0072202	cell differentiation involved in metanephros development	3/116	25/18670	0.000486484	0.00932559	0.00723945	BMP4/CD34/TCF21	3
Community 3	GO:0007160	cell-matrix adhesion	7/116	225/18670	0.000515875	0.00980987	0.0076154	CD34/COL13A1/CORO2B/EPHA3/FBLN5/FREM1/LRP1	7
Community 3	GO:0050926	regulation of positive chemotaxis	3/116	26/18670	0.000547457	0.0101664	0.0078922	CXCL12/NTF3/NTRK3	3
Community 3	GO:0060037	pharyngeal system development	3/116	26/18670	0.000547457	0.0101664	0.0078922	BMP4/BMP5/PTCH1	3
Community 3	GO:1904754	positive regulation of vascular associated smooth muscle cell migration	3/116	26/18670	0.000547457	0.0101664	0.0078922	ADAMTS1/FGF9/LRP1	3
Community 3	GO:0061387	regulation of extent of cell growth	5/116	110/18670	0.000618413	0.0113951	0.00884601	CXCL12/DPYSL2/LRP1/NTRK3/OLFM1	5
Community 3	GO:0042445	hormone metabolic process	7/116	233/18670	0.000634676	0.0115162	0.00894003	ALDH1A2/BMP5/CPE/DKK3/ESR1/PDGFRA/PON3	7
Community 3	GO:0048738	cardiac muscle tissue development	7/116	233/18670	0.000634676	0.0115162	0.00894003	ALDH1A2/BMP4/BMP5/FGF9/FZD7/GLI1/PDGFRA	7
Community 3	GO:0048660	regulation of smooth muscle cell proliferation	6/116	169/18670	0.000657014	0.0118312	0.00918457	ADAMTS1/BMP4/FGF9/MMP2/PDGFD/VIPR2	6
Community 3	GO:0007409	axonogenesis	10/116	468/18670	0.000679043	0.0120362	0.00934366	CDH11/CHN1/CXCL12/DPYSL2/EPHA3/LAMA2/LRP1/NTRK3/OLFM1/PTCH1	10
Community 3	GO:0002691	regulation of cellular extravasation	3/116	28/18670	0.000683585	0.0120362	0.00934366	CXCL12/PDGFD/PTGER4	3
Community 3	GO:0035116	embryonic hindlimb morphogenesis	3/116	28/18670	0.000683585	0.0120362	0.00934366	AFF3/BMP4/OSR2	3
Community 3	GO:0003205	cardiac chamber development	6/116	171/18670	0.000698784	0.0120375	0.00934467	ADAMTS1/BMP4/BMP5/CPE/FOXF1/PRDM1	6
Community 3	GO:0048659	smooth muscle cell proliferation	6/116	171/18670	0.000698784	0.0120375	0.00934467	ADAMTS1/BMP4/FGF9/MMP2/PDGFD/VIPR2	6
Community 3	GO:0043200	response to amino acid	5/116	113/18670	0.000698851	0.0120375	0.00934467	COL1A2/MMP2/PDGFC/PDGFD/PDGFRA	5
Community 3	GO:0014706	striated muscle tissue development	9/116	390/18670	0.000737137	0.012518	0.00971771	ALDH1A2/BMP4/BMP5/DCN/FGF9/FZD7/GLI1/PDGFRA/TCF21	9
Community 3	GO:0033002	muscle cell proliferation	7/116	239/18670	0.000737282	0.012518	0.00971771	ADAMTS1/BMP4/FGF9/GLI1/MMP2/PDGFD/VIPR2	7
Community 3	GO:0090092	regulation of transmembrane receptor protein serine/threonine kinase signaling pathway	7/116	241/18670	0.00077426	0.0130526	0.0101327	ADAMTSL2/BMP4/BMP5/CREBBP/DKK3/FGF9/LTBP4	7
Community 3	GO:0070371	ERK1 and ERK2 cascade	8/116	317/18670	0.000821704	0.0137549	0.0106779	BMP4/FGFR4/LRP1/PDGFC/PDGFD/PDGFRA/PTGER4/SPRY1	8
Community 3	GO:0003413	chondrocyte differentiation involved in endochondral bone morphogenesis	3/116	30/18670	0.000839555	0.0138585	0.0107583	AXIN2/COL14A1/COL6A3	3
Community 3	GO:0045880	positive regulation of smoothened signaling pathway	3/116	30/18670	0.000839555	0.0138585	0.0107583	FGF9/GLI1/SCUBE1	3
Community 3	GO:0042698	ovulation cycle	4/116	69/18670	0.000896067	0.0146893	0.0114033	ADAMTS1/ESR1/PAM/PDGFRA	4
Community 3	GO:0022612	gland morphogenesis	5/116	120/18670	0.000916802	0.0149263	0.0115873	BMP4/EDAR/ESR1/GLI1/PTCH1	5
Community 3	GO:0003401	axis elongation	3/116	31/18670	0.000925318	0.0149624	0.0116153	BMP4/ESR1/SPRY1	3
Community 3	GO:0048015	phosphatidylinositol-mediated signaling	6/116	181/18670	0.000939406	0.0150876	0.0117125	DCN/NTF3/NTRK3/PDGFC/PDGFD/PDGFRA	6
Community 3	GO:0048675	axon extension	5/116	121/18670	0.000951638	0.0151815	0.0117854	CXCL12/DPYSL2/LRP1/NTRK3/OLFM1	5
Community 3	GO:0050770	regulation of axonogenesis	6/116	183/18670	0.000994363	0.0157573	0.0122324	CHN1/CXCL12/DPYSL2/LRP1/NTRK3/OLFM1	6
Community 3	GO:0060537	muscle tissue development	9/116	408/18670	0.00101273	0.0158894	0.012335	ALDH1A2/BMP4/BMP5/DCN/FGF9/FZD7/GLI1/PDGFRA/TCF21	9
Community 3	GO:0060325	face morphogenesis	3/116	32/18670	0.00101644	0.0158894	0.012335	CRISPLD2/MMP2/PDGFRA	3
Community 3	GO:0048017	inositol lipid-mediated signaling	6/116	184/18670	0.00102275	0.0158894	0.012335	DCN/NTF3/NTRK3/PDGFC/PDGFD/PDGFRA	6
Community 3	GO:0071559	response to transforming growth factor beta	7/116	255/18670	0.0010761	0.0166097	0.0128941	ADAMTSL2/COL1A2/CREBBP/DKK3/LTBP4/MXRA5/PDGFD	7
Community 3	GO:0010464	regulation of mesenchymal cell proliferation	3/116	33/18670	0.00111305	0.0168517	0.0130819	BMP4/FGF9/FOXF1	3
Community 3	GO:0035115	embryonic forelimb morphogenesis	3/116	33/18670	0.00111305	0.0168517	0.0130819	ALDH1A2/OSR2/RECK	3
Community 3	GO:0048011	neurotrophin TRK receptor signaling pathway	3/116	33/18670	0.00111305	0.0168517	0.0130819	NTF3/NTRK3/SPRY1	3
Community 3	GO:0048863	stem cell differentiation	7/116	257/18670	0.00112587	0.016938	0.0131489	ALDH1A2/BMP4/EDNRA/EDNRB/ESR1/NUDT21/PDGFRA	7
Community 3	GO:0045667	regulation of osteoblast differentiation	5/116	126/18670	0.00114079	0.0170545	0.0132394	AXIN2/BMP4/GLI1/PTCH1/RORB	5
Community 3	GO:0030336	negative regulation of cell migration	8/116	334/18670	0.00114937	0.0170753	0.0132556	BMP5/CXCL12/CYGB/DACH1/DCN/LRP1/PTGER4/RECK	8
Community 3	GO:0051145	smooth muscle cell differentiation	4/116	74/18670	0.0011646	0.0171941	0.0133478	BMP4/EDNRB/FGF9/FOXF1	4
Community 3	GO:0010092	specification of animal organ identity	3/116	34/18670	0.00121526	0.0178313	0.0138425	AXIN2/BMP4/SPRY1	3
Community 3	GO:0003206	cardiac chamber morphogenesis	5/116	129/18670	0.00126688	0.0183081	0.0142125	ADAMTS1/BMP4/BMP5/CPE/FOXF1	5
Community 3	GO:0034754	cellular hormone metabolic process	5/116	129/18670	0.00126688	0.0183081	0.0142125	ALDH1A2/BMP5/DKK3/ESR1/PDGFRA	5
Community 3	GO:0007565	female pregnancy	6/116	192/18670	0.00127293	0.0183081	0.0142125	ESR1/IGFBP7/MMP2/PAM/PRDM1/RECK	6
Community 3	GO:0048844	artery morphogenesis	4/116	76/18670	0.00128626	0.0183081	0.0142125	BMP4/FOXF1/LRP1/PRDM1	4
Community 3	GO:0061045	negative regulation of wound healing	4/116	76/18670	0.00128626	0.0183081	0.0142125	CD34/PDGFRA/PLAT/PROS1	4
Community 3	GO:0031016	pancreas development	4/116	78/18670	0.00141655	0.0200425	0.0155589	ALDH1A2/BMP4/BMP5/FOXF1	4
Community 3	GO:0031099	regeneration	6/116	198/18670	0.00148942	0.0209489	0.0162626	CXCL12/FZD7/GLI1/LRP1/NTRK3/PTCH1	6
Community 3	GO:0007178	transmembrane receptor protein serine/threonine kinase signaling pathway	8/116	349/18670	0.00151847	0.0211076	0.0163858	ADAMTSL2/BMP4/BMP5/COL1A2/CREBBP/DKK3/FGF9/LTBP4	8
Community 3	GO:2000146	negative regulation of cell motility	8/116	349/18670	0.00151847	0.0211076	0.0163858	BMP5/CXCL12/CYGB/DACH1/DCN/LRP1/PTGER4/RECK	8
Community 3	GO:0060323	head morphogenesis	3/116	37/18670	0.00155676	0.0213897	0.0166048	CRISPLD2/MMP2/PDGFRA	3
Community 3	GO:2000249	regulation of actin cytoskeleton reorganization	3/116	37/18670	0.00155676	0.0213897	0.0166048	NTF3/NTRK3/PDGFRA	3
Community 3	GO:0003002	regionalization	8/116	351/18670	0.00157408	0.0215033	0.016693	ALDH1A2/AXIN2/BMP4/FOXF1/GLI1/HHIP/PTCH1/SPRY1	8
Community 3	GO:0014032	neural crest cell development	4/116	81/18670	0.00162883	0.0218929	0.0169955	ALDH1A2/BMP4/EDNRA/EDNRB	4
Community 3	GO:0032341	aldosterone metabolic process	2/116	10/18670	0.00166707	0.0218929	0.0169955	BMP5/DKK3	2
Community 3	GO:0032342	aldosterone biosynthetic process	2/116	10/18670	0.00166707	0.0218929	0.0169955	BMP5/DKK3	2
Community 3	GO:0032353	negative regulation of hormone biosynthetic process	2/116	10/18670	0.00166707	0.0218929	0.0169955	BMP5/DKK3	2
Community 3	GO:0034650	cortisol metabolic process	2/116	10/18670	0.00166707	0.0218929	0.0169955	BMP5/DKK3	2
Community 3	GO:0072124	regulation of glomerular mesangial cell proliferation	2/116	10/18670	0.00166707	0.0218929	0.0169955	BMP4/PDGFD	2
Community 3	GO:0090030	regulation of steroid hormone biosynthetic process	2/116	10/18670	0.00166707	0.0218929	0.0169955	BMP5/DKK3	2
Community 3	GO:0007411	axon guidance	7/116	276/18670	0.00169449	0.0221307	0.0171801	CHN1/CXCL12/DPYSL2/EPHA3/LAMA2/LRP1/PTCH1	7
Community 3	GO:0097485	neuron projection guidance	7/116	277/18670	0.00172965	0.0224665	0.0174407	CHN1/CXCL12/DPYSL2/EPHA3/LAMA2/LRP1/PTCH1	7
Community 3	GO:0001666	response to hypoxia	8/116	359/18670	0.00181289	0.0231404	0.0179639	CD34/CREBBP/CXCL12/CYGB/EDNRA/MMP2/PAM/PLAT	8
Community 3	GO:0038179	neurotrophin signaling pathway	3/116	39/18670	0.00181461	0.0231404	0.0179639	NTF3/NTRK3/SPRY1	3
Community 3	GO:0072073	kidney epithelium development	5/116	140/18670	0.00181857	0.0231404	0.0179639	BMP4/CD34/PTCH1/SPRY1/TCF21	5
Community 3	GO:0050679	positive regulation of epithelial cell proliferation	6/116	206/18670	0.00182047	0.0231404	0.0179639	BMP4/BMP5/CXCL12/FGF9/FZD7/OSR2	6
Community 3	GO:0014910	regulation of smooth muscle cell migration	4/116	84/18670	0.0018623	0.0235303	0.0182665	ADAMTS1/FGF9/LRP1/PDGFD	4
Community 3	GO:0007389	pattern specification process	9/116	446/18670	0.00187094	0.0235303	0.0182665	ALDH1A2/AXIN2/BMP4/BMP5/FOXF1/GLI1/HHIP/PTCH1/SPRY1	9
Community 3	GO:0018108	peptidyl-tyrosine phosphorylation	8/116	363/18670	0.0019426	0.0240092	0.0186383	ENPP2/EPHA3/FGFR4/NTF3/NTRK3/PDGFC/PDGFD/PDGFRA	8
Community 3	GO:0014031	mesenchymal cell development	4/116	85/18670	0.001945	0.0240092	0.0186383	ALDH1A2/BMP4/EDNRA/EDNRB	4
Community 3	GO:0048864	stem cell development	4/116	85/18670	0.001945	0.0240092	0.0186383	ALDH1A2/BMP4/EDNRA/EDNRB	4
Community 3	GO:0030879	mammary gland development	5/116	143/18670	0.00199552	0.0240092	0.0186383	BMP4/ESR1/FOXF1/PAM/PTCH1	5
Community 3	GO:0030178	negative regulation of Wnt signaling pathway	6/116	210/18670	0.00200557	0.0240092	0.0186383	APCDD1/AXIN2/DKK3/FGF9/GLI1/LRP1	6
Community 3	GO:0032351	negative regulation of hormone metabolic process	2/116	11/18670	0.00202926	0.0240092	0.0186383	BMP5/DKK3	2
Community 3	GO:0048680	positive regulation of axon regeneration	2/116	11/18670	0.00202926	0.0240092	0.0186383	LRP1/NTRK3	2
Community 3	GO:0060272	embryonic skeletal joint morphogenesis	2/116	11/18670	0.00202926	0.0240092	0.0186383	BMP4/OSR2	2
Community 3	GO:0060433	bronchus development	2/116	11/18670	0.00202926	0.0240092	0.0186383	ADAMTSL2/BMP4	2
Community 3	GO:0072110	glomerular mesangial cell proliferation	2/116	11/18670	0.00202926	0.0240092	0.0186383	BMP4/PDGFD	2
Community 3	GO:2000392	regulation of lamellipodium morphogenesis	2/116	11/18670	0.00202926	0.0240092	0.0186383	ENPP2/PDPN	2
Community 3	GO:0048013	ephrin receptor signaling pathway	4/116	86/18670	0.00203022	0.0240092	0.0186383	CHN1/EPHA3/MMP2/NTRK3	4
Community 3	GO:0018212	peptidyl-tyrosine modification	8/116	366/18670	0.0020446	0.0240595	0.0186774	ENPP2/EPHA3/FGFR4/NTF3/NTRK3/PDGFC/PDGFD/PDGFRA	8
Community 3	GO:0035136	forelimb morphogenesis	3/116	41/18670	0.00209763	0.0242042	0.0187897	ALDH1A2/OSR2/RECK	3
Community 3	GO:0048286	lung alveolus development	3/116	41/18670	0.00209763	0.0242042	0.0187897	BMP4/FOXF1/TCF21	3
Community 3	GO:0085029	extracellular matrix assembly	3/116	41/18670	0.00209763	0.0242042	0.0187897	COL1A2/FBLN5/MFAP4	3
Community 3	GO:1903053	regulation of extracellular matrix organization	3/116	41/18670	0.00209763	0.0242042	0.0187897	FGFR4/LRP1/PDPN	3
Community 3	GO:0036293	response to decreased oxygen levels	8/116	370/18670	0.00218714	0.0251151	0.0194968	CD34/CREBBP/CXCL12/CYGB/EDNRA/MMP2/PAM/PLAT	8
Community 3	GO:0021983	pituitary gland development	3/116	42/18670	0.00224883	0.0256648	0.0199235	ALDH1A2/BMP4/GLI1	3
Community 3	GO:0070374	positive regulation of ERK1 and ERK2 cascade	6/116	215/18670	0.0022566	0.0256648	0.0199235	BMP4/FGFR4/LRP1/PDGFC/PDGFD/PDGFRA	6
Community 3	GO:0060021	roof of mouth development	4/116	89/18670	0.00230132	0.0259253	0.0201258	FOXF2/OSR2/PDGFRA/TCF21	4
Community 3	GO:0061053	somite development	4/116	89/18670	0.00230132	0.0259253	0.0201258	ALDH1A2/AXIN2/FOXF1/PTCH1	4
Community 3	GO:0061041	regulation of wound healing	5/116	148/18670	0.00231798	0.0259898	0.0201759	CD34/PDGFRA/PDPN/PLAT/PROS1	5
Community 3	GO:0009953	dorsal/ventral pattern formation	4/116	90/18670	0.00239696	0.0262037	0.0203419	BMP4/GLI1/HHIP/PTCH1	4
Community 3	GO:0014033	neural crest cell differentiation	4/116	90/18670	0.00239696	0.0262037	0.0203419	ALDH1A2/BMP4/EDNRA/EDNRB	4
Community 3	GO:1903035	negative regulation of response to wounding	4/116	90/18670	0.00239696	0.0262037	0.0203419	CD34/PDGFRA/PLAT/PROS1	4
Community 3	GO:0045773	positive regulation of axon extension	3/116	43/18670	0.00240663	0.0262037	0.0203419	CXCL12/LRP1/NTRK3	3
Community 3	GO:0034309	primary alcohol biosynthetic process	2/116	12/18670	0.00242524	0.0262037	0.0203419	BMP5/DKK3	2
Community 3	GO:0048484	enteric nervous system development	2/116	12/18670	0.00242524	0.0262037	0.0203419	EDNRA/EDNRB	2
Community 3	GO:0060442	branching involved in prostate gland morphogenesis	2/116	12/18670	0.00242524	0.0262037	0.0203419	BMP4/ESR1	2
Community 3	GO:0070572	positive regulation of neuron projection regeneration	2/116	12/18670	0.00242524	0.0262037	0.0203419	LRP1/NTRK3	2
Community 3	GO:0048511	rhythmic process	7/116	295/18670	0.00246532	0.0265161	0.0205845	ADAMTS1/CREBBP/ESR1/NTRK3/PAM/PDGFRA/RORB	7
Community 3	GO:0003197	endocardial cushion development	3/116	44/18670	0.00257113	0.0274061	0.0212754	BMP4/BMP5/FOXF1	3
Community 3	GO:0010463	mesenchymal cell proliferation	3/116	44/18670	0.00257113	0.0274061	0.0212754	BMP4/FGF9/FOXF1	3
Community 3	GO:0040013	negative regulation of locomotion	8/116	381/18670	0.00261975	0.0277998	0.0215809	BMP5/CXCL12/CYGB/DACH1/DCN/LRP1/PTGER4/RECK	8
Community 3	GO:0044706	multi-multicellular organism process	6/116	222/18670	0.00264701	0.0279642	0.0217086	ESR1/IGFBP7/MMP2/PAM/PRDM1/RECK	6
Community 3	GO:0045137	development of primary sexual characteristics	6/116	223/18670	0.00270667	0.0283482	0.0220067	ADAMTS1/DACH1/ESR1/FGF9/PDGFRA/TCF21	6
Community 3	GO:0070372	regulation of ERK1 and ERK2 cascade	7/116	300/18670	0.00270721	0.0283482	0.0220067	BMP4/FGFR4/LRP1/PDGFC/PDGFD/PDGFRA/SPRY1	7
Community 3	GO:0051271	negative regulation of cellular component movement	8/116	384/18670	0.00274866	0.0286247	0.0222213	BMP5/CXCL12/CYGB/DACH1/DCN/LRP1/PTGER4/RECK	8
Community 3	GO:0010769	regulation of cell morphogenesis involved in differentiation	7/116	301/18670	0.0027577	0.0286247	0.0222213	CHN1/CXCL12/DPYSL2/LRP1/NTRK3/OLFM1/PDPN	7
Community 3	GO:0001649	osteoblast differentiation	6/116	225/18670	0.00282903	0.0292374	0.0226969	AXIN2/BMP4/FGF9/GLI1/PTCH1/RORB	6
Community 3	GO:0006705	mineralocorticoid biosynthetic process	2/116	13/18670	0.00285458	0.0292472	0.0227046	BMP5/DKK3	2
Community 3	GO:0008212	mineralocorticoid metabolic process	2/116	13/18670	0.00285458	0.0292472	0.0227046	BMP5/DKK3	2
Community 3	GO:0050810	regulation of steroid biosynthetic process	4/116	95/18670	0.00291645	0.029292	0.0227393	BMP5/DKK3/FGFR4/IGFBP7	4
Community 3	GO:0060443	mammary gland morphogenesis	3/116	46/18670	0.00292057	0.029292	0.0227393	BMP4/ESR1/PTCH1	3
Community 3	GO:0071675	regulation of mononuclear cell migration	3/116	46/18670	0.00292057	0.029292	0.0227393	BMP5/CXCL12/PDGFD	3
Community 3	GO:1904738	vascular associated smooth muscle cell migration	3/116	46/18670	0.00292057	0.029292	0.0227393	ADAMTS1/FGF9/LRP1	3
Community 3	GO:1904752	regulation of vascular associated smooth muscle cell migration	3/116	46/18670	0.00292057	0.029292	0.0227393	ADAMTS1/FGF9/LRP1	3
Community 3	GO:0060351	cartilage development involved in endochondral bone morphogenesis	3/116	47/18670	0.0031057	0.0308881	0.0239784	AXIN2/COL14A1/COL6A3	3
Community 3	GO:0061383	trabecula morphogenesis	3/116	47/18670	0.0031057	0.0308881	0.0239784	ADAMTS1/BMP5/MMP2	3
Community 3	GO:0001657	ureteric bud development	4/116	97/18670	0.00314422	0.0311408	0.0241746	BMP4/PTCH1/SPRY1/TCF21	4
Community 3	GO:0070482	response to oxygen levels	8/116	394/18670	0.00321455	0.0315367	0.0244819	CD34/CREBBP/CXCL12/CYGB/EDNRA/MMP2/PAM/PLAT	8
Community 3	GO:0022604	regulation of cell morphogenesis	9/116	484/18670	0.00323391	0.0315367	0.0244819	CHN1/CXCL12/DPYSL2/ENPP2/LRP1/NTRK3/OLFM1/PDPN/RHOJ	9
Community 3	GO:0046661	male sex differentiation	5/116	160/18670	0.00324472	0.0315367	0.0244819	BMP5/ESR1/FGF9/PDGFRA/TCF21	5
Community 3	GO:0072163	mesonephric epithelium development	4/116	98/18670	0.00326252	0.0315367	0.0244819	BMP4/PTCH1/SPRY1/TCF21	4
Community 3	GO:0072164	mesonephric tubule development	4/116	98/18670	0.00326252	0.0315367	0.0244819	BMP4/PTCH1/SPRY1/TCF21	4
Community 3	GO:0002063	chondrocyte development	3/116	48/18670	0.00329789	0.0315367	0.0244819	AXIN2/COL14A1/COL6A3	3
Community 3	GO:0003214	cardiac left ventricle morphogenesis	2/116	14/18670	0.00331686	0.0315367	0.0244819	CPE/FOXF1	2
Community 3	GO:0050930	induction of positive chemotaxis	2/116	14/18670	0.00331686	0.0315367	0.0244819	CXCL12/NTF3	2
Community 3	GO:0072498	embryonic skeletal joint development	2/116	14/18670	0.00331686	0.0315367	0.0244819	BMP4/OSR2	2
Community 3	GO:1901722	regulation of cell proliferation involved in kidney development	2/116	14/18670	0.00331686	0.0315367	0.0244819	BMP4/PDGFD	2
Community 3	GO:0002686	negative regulation of leukocyte migration	3/116	49/18670	0.00349721	0.0325739	0.0252871	BMP5/CXCL12/PTGER4	3
Community 3	GO:0010712	regulation of collagen metabolic process	3/116	49/18670	0.00349721	0.0325739	0.0252871	BMP4/CYGB/MFAP4	3
Community 3	GO:1904707	positive regulation of vascular smooth muscle cell proliferation	3/116	49/18670	0.00349721	0.0325739	0.0252871	ADAMTS1/FGF9/MMP2	3
Community 3	GO:0035282	segmentation	4/116	100/18670	0.00350817	0.0325739	0.0252871	ALDH1A2/AXIN2/BMP4/FOXF1	4
Community 3	GO:0055024	regulation of cardiac muscle tissue development	4/116	100/18670	0.00350817	0.0325739	0.0252871	BMP4/FGF9/FZD7/GLI1	4
Community 3	GO:0060840	artery development	4/116	100/18670	0.00350817	0.0325739	0.0252871	BMP4/FOXF1/LRP1/PRDM1	4
Community 3	GO:0046545	development of primary female sexual characteristics	4/116	101/18670	0.00363559	0.0336257	0.0261036	ADAMTS1/DACH1/ESR1/PDGFRA	4
Community 3	GO:0010171	body morphogenesis	3/116	50/18670	0.00370375	0.0341233	0.0264899	CRISPLD2/MMP2/PDGFRA	3
Community 3	GO:0007204	positive regulation of cytosolic calcium ion concentration	7/116	319/18670	0.00379658	0.0345813	0.0268454	EDNRA/EDNRB/ESR1/LRP1/MCOLN3/PDGFRA/PTGER4	7
Community 3	GO:0003128	heart field specification	2/116	15/18670	0.00381165	0.0345813	0.0268454	AXIN2/BMP4	2
Community 3	GO:0046184	aldehyde biosynthetic process	2/116	15/18670	0.00381165	0.0345813	0.0268454	BMP5/DKK3	2
Community 3	GO:0090192	regulation of glomerulus development	2/116	15/18670	0.00381165	0.0345813	0.0268454	BMP4/PDGFD	2
Community 3	GO:0007566	embryo implantation	3/116	51/18670	0.0039176	0.0352732	0.0273826	IGFBP7/MMP2/RECK	3
Community 3	GO:0045668	negative regulation of osteoblast differentiation	3/116	51/18670	0.0039176	0.0352732	0.0273826	AXIN2/PTCH1/RORB	3
Community 3	GO:0010975	regulation of neuron projection development	9/116	499/18670	0.00395002	0.0352977	0.0274016	BMP5/CHN1/CXCL12/DPYSL2/EPHA3/LRP1/NTRK3/OLFM1/PMP22	9
Community 3	GO:0050900	leukocyte migration	9/116	499/18670	0.00395002	0.0352977	0.0274016	BMP5/CD34/COL1A2/CXCL12/EDNRB/JAM2/PDGFD/PROS1/PTGER4	9
Community 3	GO:0051302	regulation of cell division	5/116	168/18670	0.00399469	0.0354305	0.0275047	FGF9/PDGFC/PDGFD/PTCH1/RBL2	5
Community 3	GO:1990138	neuron projection extension	5/116	168/18670	0.00399469	0.0354305	0.0275047	CXCL12/DPYSL2/LRP1/NTRK3/OLFM1	5
Community 3	GO:0019233	sensory perception of pain	4/116	104/18670	0.00403663	0.0355373	0.0275876	CXCL12/DLG2/EDNRB/MGLL	4
Community 3	GO:0090100	positive regulation of transmembrane receptor protein serine/threonine kinase signaling pathway	4/116	104/18670	0.00403663	0.0355373	0.0275876	BMP4/BMP5/CREBBP/FGF9	4
Community 3	GO:0007517	muscle organ development	8/116	410/18670	0.00408554	0.0358351	0.0278188	BMP4/COL6A3/DCN/FGF9/FZD7/GLI1/LAMA2/TCF21	8
Community 3	GO:0010566	regulation of ketone biosynthetic process	2/116	16/18670	0.00433855	0.0377756	0.0293251	BMP5/DKK3	2
Community 3	GO:0010875	positive regulation of cholesterol efflux	2/116	16/18670	0.00433855	0.0377756	0.0293251	LRP1/PTCH1	2
Community 3	GO:0001558	regulation of cell growth	8/116	416/18670	0.00445547	0.038652	0.0300055	CXCL12/DPYSL2/FBLN5/IGFBP7/LRP1/LTBP4/NTRK3/OLFM1	8
Community 3	GO:0030199	collagen fibril organization	3/116	54/18670	0.0046037	0.0397927	0.030891	COL14A1/COL1A2/LUM	3
Community 3	GO:0071560	cellular response to transforming growth factor beta stimulus	6/116	249/18670	0.00464183	0.0399769	0.031034	ADAMTSL2/COL1A2/CREBBP/DKK3/LTBP4/PDGFD	6
Community 3	GO:0072009	nephron epithelium development	4/116	109/18670	0.00476979	0.0409307	0.0317744	BMP4/CD34/PTCH1/TCF21	4
Community 3	GO:1901342	regulation of vasculature development	8/116	422/18670	0.00485072	0.0411325	0.0319311	BMP4/CD34/DCN/ENPP2/FGF9/PDGFD/RECK/RHOJ	8
Community 3	GO:0009408	response to heat	5/116	176/18670	0.00486134	0.0411325	0.0319311	CD34/CREBBP/CXCL12/IGFBP7/SCARA5	5
Community 3	GO:0060644	mammary gland epithelial cell differentiation	2/116	17/18670	0.00489714	0.0411325	0.0319311	FOXF1/PTCH1	2
Community 3	GO:0061298	retina vasculature development in camera-type eye	2/116	17/18670	0.00489714	0.0411325	0.0319311	PDGFRA/RHOJ	2
Community 3	GO:0072673	lamellipodium morphogenesis	2/116	17/18670	0.00489714	0.0411325	0.0319311	ENPP2/PDPN	2
Community 3	GO:1902931	negative regulation of alcohol biosynthetic process	2/116	17/18670	0.00489714	0.0411325	0.0319311	BMP5/DKK3	2
Community 3	GO:0060070	canonical Wnt signaling pathway	7/116	335/18670	0.00494906	0.0414223	0.0321561	AXIN2/DKK3/FGF9/FZD10/FZD7/GLI1/RECK	7
Community 3	GO:2000027	regulation of animal organ morphogenesis	6/116	253/18670	0.00501187	0.0417966	0.0324467	BMP4/CD34/ESR1/FZD7/GLI1/SPRY1	6
Community 3	GO:0007596	blood coagulation	7/116	336/18670	0.00502896	0.0417966	0.0324467	CD34/COL1A2/PDGFRA/PDPN/PLAT/PROS1/SCUBE1	7
Community 3	GO:0043405	regulation of MAP kinase activity	7/116	337/18670	0.00510982	0.0423207	0.0328536	BMP4/FZD10/NTF3/NTRK3/PDGFC/PDGFD/SPRY1	7
Community 3	GO:0008361	regulation of cell size	5/116	179/18670	0.00521832	0.0430693	0.0334347	CXCL12/DPYSL2/LRP1/NTRK3/OLFM1	5
Community 3	GO:0002065	columnar/cuboidal epithelial cell differentiation	4/116	112/18670	0.00525005	0.0431812	0.0335216	BMP4/BMP5/MCOLN3/PRDM1	4
Community 3	GO:0090596	sensory organ morphogenesis	6/116	256/18670	0.00530332	0.0434689	0.0337449	BMP4/FGF9/FOXF2/OSR2/PRDM1/RORB	6
Community 3	GO:0002066	columnar/cuboidal epithelial cell development	3/116	57/18670	0.00535814	0.0436133	0.033857	BMP4/BMP5/PRDM1	3
Community 3	GO:0007599	hemostasis	7/116	341/18670	0.00544312	0.0436133	0.033857	CD34/COL1A2/PDGFRA/PDPN/PLAT/PROS1/SCUBE1	7
Community 3	GO:0003414	chondrocyte morphogenesis involved in endochondral bone morphogenesis	2/116	18/18670	0.00548701	0.0436133	0.033857	COL14A1/COL6A3	2
Community 3	GO:0003429	growth plate cartilage chondrocyte morphogenesis	2/116	18/18670	0.00548701	0.0436133	0.033857	COL14A1/COL6A3	2
Community 3	GO:0006704	glucocorticoid biosynthetic process	2/116	18/18670	0.00548701	0.0436133	0.033857	BMP5/DKK3	2
Community 3	GO:0060749	mammary gland alveolus development	2/116	18/18670	0.00548701	0.0436133	0.033857	ESR1/FOXF1	2
Community 3	GO:0061377	mammary gland lobule development	2/116	18/18670	0.00548701	0.0436133	0.033857	ESR1/FOXF1	2
Community 3	GO:0090171	chondrocyte morphogenesis	2/116	18/18670	0.00548701	0.0436133	0.033857	COL14A1/COL6A3	2
Community 3	GO:0097094	craniofacial suture morphogenesis	2/116	18/18670	0.00548701	0.0436133	0.033857	BMP4/FREM1	2
Community 3	GO:0043406	positive regulation of MAP kinase activity	6/116	258/18670	0.00550441	0.0436133	0.033857	BMP4/FZD10/NTF3/NTRK3/PDGFC/PDGFD	6
Community 3	GO:0050817	coagulation	7/116	342/18670	0.00552894	0.0436621	0.0338949	CD34/COL1A2/PDGFRA/PDPN/PLAT/PROS1/SCUBE1	7
Community 3	GO:0008543	fibroblast growth factor receptor signaling pathway	4/116	114/18670	0.00558761	0.0437361	0.0339523	FGF9/FGFR4/HHIP/SPRY1	4
Community 3	GO:0030282	bone mineralization	4/116	114/18670	0.00558761	0.0437361	0.0339523	AXIN2/BMP4/COL1A2/OSR2	4
Community 3	GO:0008217	regulation of blood pressure	5/116	182/18670	0.00559351	0.0437361	0.0339523	CD34/COL1A2/CORO2B/EDNRA/EDNRB	5
Community 3	GO:0046660	female sex differentiation	4/116	115/18670	0.00576169	0.0447567	0.0347446	ADAMTS1/DACH1/ESR1/PDGFRA	4
Community 3	GO:1904375	regulation of protein localization to cell periphery	4/116	115/18670	0.00576169	0.0447567	0.0347446	EPB41L2/EPHA3/LRP1/PID1	4
Community 3	GO:0048639	positive regulation of developmental growth	5/116	184/18670	0.00585398	0.0453254	0.0351861	CXCL12/FGF9/GLI1/LRP1/NTRK3	5
Community 3	GO:0001658	branching involved in ureteric bud morphogenesis	3/116	59/18670	0.00589997	0.0455332	0.0353474	BMP4/PTCH1/TCF21	3
Community 3	GO:0003422	growth plate cartilage morphogenesis	2/116	19/18670	0.00610776	0.0460894	0.0357792	COL14A1/COL6A3	2
Community 3	GO:0060231	mesenchymal to epithelial transition	2/116	19/18670	0.00610776	0.0460894	0.0357792	BMP4/FZD7	2
Community 3	GO:0060438	trachea development	2/116	19/18670	0.00610776	0.0460894	0.0357792	BMP4/FOXF1	2
Community 3	GO:0072074	kidney mesenchyme development	2/116	19/18670	0.00610776	0.0460894	0.0357792	BMP4/TCF21	2
Community 3	GO:1902644	tertiary alcohol metabolic process	2/116	19/18670	0.00610776	0.0460894	0.0357792	BMP5/DKK3	2
Community 3	GO:1903798	regulation of production of miRNAs involved in gene silencing by miRNA	2/116	19/18670	0.00610776	0.0460894	0.0357792	BMP4/ESR1	2
Community 3	GO:2000251	positive regulation of actin cytoskeleton reorganization	2/116	19/18670	0.00610776	0.0460894	0.0357792	NTF3/NTRK3	2
Community 3	GO:0003170	heart valve development	3/116	61/18670	0.00647345	0.0479358	0.0372125	BMP4/OLFM1/PRDM1	3
Community 3	GO:0006081	cellular aldehyde metabolic process	3/116	61/18670	0.00647345	0.0479358	0.0372125	ALDH1A2/BMP5/DKK3	3
Community 3	GO:0042490	mechanoreceptor differentiation	3/116	61/18670	0.00647345	0.0479358	0.0372125	BMP4/MCOLN3/NTRK3	3
Community 3	GO:0042733	embryonic digit morphogenesis	3/116	61/18670	0.00647345	0.0479358	0.0372125	BMP4/CREBBP/OSR2	3
Community 3	GO:0045123	cellular extravasation	3/116	61/18670	0.00647345	0.0479358	0.0372125	CXCL12/PDGFD/PTGER4	3
Community 3	GO:0045604	regulation of epidermal cell differentiation	3/116	61/18670	0.00647345	0.0479358	0.0372125	BMP4/CTSK/PTCH1	3
Community 3	GO:0003014	renal system process	4/116	120/18670	0.00668653	0.0492071	0.0381994	BMP4/CD34/CORO2B/EDNRB	4
Community 3	GO:0017015	regulation of transforming growth factor beta receptor signaling pathway	4/116	120/18670	0.00668653	0.0492071	0.0381994	ADAMTSL2/CREBBP/DKK3/LTBP4	4
Community 3	GO:0002320	lymphoid progenitor cell differentiation	2/116	20/18670	0.006759	0.049228	0.0382157	BMP4/NUDT21	2
Community 3	GO:0003323	type B pancreatic cell development	2/116	20/18670	0.006759	0.049228	0.0382157	BMP4/BMP5	2
Community 3	GO:0071636	positive regulation of transforming growth factor beta production	2/116	20/18670	0.006759	0.049228	0.0382157	CD34/LUM	2
Community 3	GO:0055025	positive regulation of cardiac muscle tissue development	3/116	62/18670	0.00677222	0.049228	0.0382157	BMP4/FGF9/GLI1	3
Community 3	GO:0001704	formation of primary germ layer	4/116	121/18670	0.00688259	0.0498778	0.0387201	BMP4/FOXF1/FZD7/MMP2	4
Community 4	GO:0000377	RNA splicing, via transesterification reactions with bulged adenosine as nucleophile	11/104	379/18670	8.60435e-06	0.00481221	0.00468957	CPSF4/DAZAP1/DHX38/EFTUD2/LSM4/POLR2F/PRCC/RALY/RBM10/RBM15B/SYMPK	11
Community 4	GO:0000398	mRNA splicing, via spliceosome	11/104	379/18670	8.60435e-06	0.00481221	0.00468957	CPSF4/DAZAP1/DHX38/EFTUD2/LSM4/POLR2F/PRCC/RALY/RBM10/RBM15B/SYMPK	11
Community 4	GO:0000375	RNA splicing, via transesterification reactions	11/104	382/18670	9.26604e-06	0.00481221	0.00468957	CPSF4/DAZAP1/DHX38/EFTUD2/LSM4/POLR2F/PRCC/RALY/RBM10/RBM15B/SYMPK	11
Community 4	GO:0008380	RNA splicing	12/104	469/18670	1.17085e-05	0.00481221	0.00468957	CPSF4/DAZAP1/DHX38/EFTUD2/LSM4/POLR2F/PRCC/RALY/RBM10/RBM15B/RBM28/SYMPK	12
Community 5	GO:0042110	T cell activation	30/99	464/18670	1.21545e-24	2.03224e-21	1.47006e-21	AIF1/B2M/CCL19/CCL5/CD160/CD1C/CD1D/CD2/CD6/CD7/CD74/CD8A/DOCK2/EOMES/FCER1G/HLA-DOA/HLA-DPA1/HLA-DPB1/HLA-E/IL18R1/IL7R/ITGAL/ITK/LY9/MICB/NCKAP1L/NLRP3/RASGRP1/RUNX3/WAS	30
Community 5	GO:0019882	antigen processing and presentation	19/99	226/18670	8.01509e-18	4.47146e-15	3.23452e-15	B2M/CCL19/CD1C/CD1D/CD74/CD8A/FCER1G/HLA-B/HLA-DMA/HLA-DOA/HLA-DPA1/HLA-DPB1/HLA-DQA1/HLA-DRA/HLA-DRB1/HLA-E/HLA-F/NCF4/WAS	19
Community 5	GO:0002449	lymphocyte mediated immunity	22/99	352/18670	9.10319e-18	4.47146e-15	3.23452e-15	B2M/C1QA/C1QB/C3/CD160/CD1C/CD1D/CD74/CD8A/FCER1G/HLA-B/HLA-E/HLA-F/IL18R1/IL18RAP/IL7R/MICB/MYO1G/NLRP3/PRF1/RASGRP1/WAS	22
Community 5	GO:0002456	T cell mediated immunity	15/99	106/18670	1.06973e-17	4.47146e-15	3.23452e-15	B2M/CD1C/CD1D/CD8A/HLA-B/HLA-E/HLA-F/IL18R1/IL18RAP/IL7R/MICB/MYO1G/NLRP3/PRF1/WAS	15
Community 5	GO:0002460	adaptive immune response based on somatic recombination of immune receptors built from immunoglobulin superfamily domains	22/99	361/18670	1.5564e-17	5.17178e-15	3.74111e-15	B2M/C1QA/C1QB/C3/CCL19/CD1C/CD1D/CD74/CD8A/FCER1G/HLA-B/HLA-E/HLA-F/IL18R1/IL18RAP/IL7R/LY9/MICB/MYO1G/NLRP3/PRF1/WAS	22
Community 5	GO:0001819	positive regulation of cytokine production	24/99	464/18670	1.8559e-17	5.17178e-15	3.74111e-15	AIF1/B2M/C3/CCL19/CD14/CD160/CD2/CD6/CD74/CSF1R/FCER1G/HLA-DPA1/HLA-DPB1/HLA-E/HLA-F/IL18R1/IRF8/LILRA2/LY9/MCOLN2/MNDA/NLRP3/PYHIN1/RASGRP1	24
Community 5	GO:0002706	regulation of lymphocyte mediated immunity	16/99	149/18670	7.64198e-17	1.82534e-14	1.3204e-14	B2M/C3/CD160/CD1C/CD1D/FCER1G/HLA-B/HLA-E/HLA-F/IL18R1/IL18RAP/IL7R/MICB/NLRP3/RASGRP1/WAS	16
Community 5	GO:0030098	lymphocyte differentiation	21/99	353/18670	1.50434e-16	3.14408e-14	2.27433e-14	B2M/CCL19/CD1D/CD2/CD74/CD8A/DOCK10/DOCK2/EOMES/FCER1G/HLA-DOA/IL18R1/IL7R/ITGA4/ITK/LY9/NCKAP1L/NLRP3/PLCL2/RASGRP1/RUNX3	21
Community 5	GO:0002708	positive regulation of lymphocyte mediated immunity	14/99	105/18670	3.31318e-16	6.15515e-14	4.45245e-14	B2M/C3/CD160/CD1C/CD1D/FCER1G/HLA-B/HLA-E/HLA-F/IL18R1/IL18RAP/MICB/NLRP3/RASGRP1	14
Community 5	GO:0030217	T cell differentiation	18/99	240/18670	4.8324e-16	8.07977e-14	5.84466e-14	B2M/CCL19/CD1D/CD2/CD74/CD8A/DOCK2/EOMES/FCER1G/HLA-DOA/IL18R1/IL7R/ITK/LY9/NCKAP1L/NLRP3/RASGRP1/RUNX3	18
Community 5	GO:0002703	regulation of leukocyte mediated immunity	17/99	205/18670	6.28594e-16	9.55463e-14	6.91153e-14	B2M/C3/CD160/CD1C/CD1D/DNASE1L3/FCER1G/HLA-B/HLA-E/HLA-F/IL18R1/IL18RAP/IL7R/MICB/NLRP3/RASGRP1/WAS	17
Community 5	GO:1903039	positive regulation of leukocyte cell-cell adhesion	17/99	218/18670	1.76517e-15	2.45428e-13	1.77535e-13	AIF1/CCL19/CCL5/CD160/CD1D/CD6/CD74/ETS1/HLA-DPA1/HLA-DPB1/HLA-E/IL7R/ITGA4/NCKAP1L/NLRP3/RASGRP1/RUNX3	17
Community 5	GO:0019884	antigen processing and presentation of exogenous antigen	16/99	182/18670	1.90823e-15	2.45428e-13	1.77535e-13	B2M/CD1C/CD1D/CD74/FCER1G/HLA-B/HLA-DMA/HLA-DOA/HLA-DPA1/HLA-DPB1/HLA-DQA1/HLA-DRA/HLA-DRB1/HLA-E/HLA-F/NCF4	16
Community 5	GO:0031341	regulation of cell killing	13/99	98/18670	4.3092e-15	5.14641e-13	3.72276e-13	B2M/CD160/CD1C/CD1D/DNASE1L3/HLA-B/HLA-E/HLA-F/IL18RAP/IL7R/MICB/PRF1/RASGRP1	13
Community 5	GO:0002819	regulation of adaptive immune response	15/99	160/18670	5.87669e-15	6.55055e-13	4.73846e-13	B2M/C3/CCL19/CD160/CD1C/CD1D/CD48/FCER1G/HLA-B/HLA-E/HLA-F/IL18R1/IL7R/NLRP3/WAS	15
Community 5	GO:0001910	regulation of leukocyte mediated cytotoxicity	12/99	78/18670	8.09192e-15	8.45606e-13	6.11685e-13	B2M/CD160/CD1C/CD1D/DNASE1L3/HLA-B/HLA-E/HLA-F/IL18RAP/IL7R/MICB/RASGRP1	12
Community 5	GO:0002705	positive regulation of leukocyte mediated immunity	14/99	136/18670	1.34433e-14	1.29804e-12	9.38959e-13	B2M/C3/CD160/CD1C/CD1D/FCER1G/HLA-B/HLA-E/HLA-F/IL18R1/IL18RAP/MICB/NLRP3/RASGRP1	14
Community 5	GO:0001909	leukocyte mediated cytotoxicity	13/99	107/18670	1.39741e-14	1.29804e-12	9.38959e-13	B2M/CD160/CD1C/CD1D/DNASE1L3/HLA-B/HLA-E/HLA-F/IL18RAP/IL7R/MICB/PRF1/RASGRP1	13
Community 5	GO:0050867	positive regulation of cell activation	20/99	394/18670	1.7742e-14	1.56129e-12	1.12939e-12	AIF1/CCL19/CCL5/CD160/CD1D/CD2/CD6/CD74/FCER1G/HLA-DPA1/HLA-DPB1/HLA-E/HLA-F/IL7R/LILRA2/NCKAP1L/NLRP3/PLEK/RASGRP1/RUNX3	20
Community 5	GO:0022409	positive regulation of cell-cell adhesion	17/99	255/18670	2.38814e-14	1.99649e-12	1.4442e-12	AIF1/CCL19/CCL5/CD160/CD1D/CD6/CD74/ETS1/HLA-DPA1/HLA-DPB1/HLA-E/IL7R/ITGA4/NCKAP1L/NLRP3/RASGRP1/RUNX3	17
Community 5	GO:0002697	regulation of immune effector process	21/99	462/18670	3.17807e-14	2.53035e-12	1.83038e-12	B2M/C1QA/C1QB/C3/CCL19/CD160/CD1C/CD1D/CD74/DNASE1L3/FCER1G/HLA-B/HLA-E/HLA-F/IL18R1/IL18RAP/IL7R/MICB/NLRP3/RASGRP1/WAS	21
Community 5	GO:0071346	cellular response to interferon-gamma	15/99	180/18670	3.4126e-14	2.57798e-12	1.86483e-12	AIF1/B2M/CCL19/CCL5/GBP4/HLA-B/HLA-DPA1/HLA-DPB1/HLA-DQA1/HLA-DRA/HLA-DRB1/HLA-E/HLA-F/IRF8/WAS	15
Community 5	GO:0002699	positive regulation of immune effector process	16/99	219/18670	3.54626e-14	2.57798e-12	1.86483e-12	B2M/C3/CCL19/CD160/CD1C/CD1D/CD74/FCER1G/HLA-B/HLA-E/HLA-F/IL18R1/IL18RAP/MICB/NLRP3/RASGRP1	16
Community 5	GO:0031343	positive regulation of cell killing	11/99	68/18670	6.28989e-14	4.38195e-12	3.16977e-12	B2M/CD160/CD1C/CD1D/HLA-B/HLA-E/HLA-F/IL18RAP/MICB/PRF1/RASGRP1	11
Community 5	GO:0034341	response to interferon-gamma	15/99	199/18670	1.50379e-13	1.00573e-11	7.27517e-12	AIF1/B2M/CCL19/CCL5/GBP4/HLA-B/HLA-DPA1/HLA-DPB1/HLA-DQA1/HLA-DRA/HLA-DRB1/HLA-E/HLA-F/IRF8/WAS	15
Community 5	GO:0007159	leukocyte cell-cell adhesion	18/99	337/18670	1.75939e-13	1.13143e-11	8.18439e-12	AIF1/CCL19/CCL5/CD160/CD1D/CD6/CD74/ETS1/HLA-DPA1/HLA-DPB1/HLA-E/IL7R/ITGA4/ITGAL/NCKAP1L/NLRP3/RASGRP1/RUNX3	18
Community 5	GO:0050870	positive regulation of T cell activation	15/99	202/18670	1.87367e-13	1.16029e-11	8.39315e-12	AIF1/CCL19/CCL5/CD160/CD1D/CD6/CD74/HLA-DPA1/HLA-DPB1/HLA-E/IL7R/NCKAP1L/NLRP3/RASGRP1/RUNX3	15
Community 5	GO:0001906	cell killing	14/99	168/18670	2.58657e-13	1.54455e-11	1.11728e-11	B2M/C3/CD160/CD1C/CD1D/DNASE1L3/HLA-B/HLA-E/HLA-F/IL18RAP/IL7R/MICB/PRF1/RASGRP1	14
Community 5	GO:0001912	positive regulation of leukocyte mediated cytotoxicity	10/99	56/18670	3.21082e-13	1.8512e-11	1.3391e-11	B2M/CD160/CD1C/CD1D/HLA-B/HLA-E/HLA-F/IL18RAP/MICB/RASGRP1	10
Community 5	GO:1903037	regulation of leukocyte cell-cell adhesion	17/99	304/18670	4.21898e-13	2.35138e-11	1.70092e-11	AIF1/CCL19/CCL5/CD160/CD1D/CD6/CD74/ETS1/HLA-DPA1/HLA-DPB1/HLA-E/IL7R/ITGA4/NCKAP1L/NLRP3/RASGRP1/RUNX3	17
Community 5	GO:0002478	antigen processing and presentation of exogenous peptide antigen	14/99	175/18670	4.54825e-13	2.45312e-11	1.77451e-11	B2M/CD74/FCER1G/HLA-B/HLA-DMA/HLA-DOA/HLA-DPA1/HLA-DPB1/HLA-DQA1/HLA-DRA/HLA-DRB1/HLA-E/HLA-F/NCF4	14
Community 5	GO:0050863	regulation of T cell activation	17/99	314/18670	7.11725e-13	3.71876e-11	2.69004e-11	AIF1/CCL19/CCL5/CD160/CD1D/CD2/CD6/CD74/HLA-DOA/HLA-DPA1/HLA-DPB1/HLA-E/IL7R/NCKAP1L/NLRP3/RASGRP1/RUNX3	17
Community 5	GO:0002822	regulation of adaptive immune response based on somatic recombination of immune receptors built from immunoglobulin superfamily domains	13/99	145/18670	7.57115e-13	3.83605e-11	2.77488e-11	B2M/C3/CCL19/CD1C/CD1D/FCER1G/HLA-B/HLA-E/HLA-F/IL18R1/IL7R/NLRP3/WAS	13
Community 5	GO:0048002	antigen processing and presentation of peptide antigen	14/99	189/18670	1.31021e-12	6.43215e-11	4.65282e-11	B2M/CD74/FCER1G/HLA-B/HLA-DMA/HLA-DOA/HLA-DPA1/HLA-DPB1/HLA-DQA1/HLA-DRA/HLA-DRB1/HLA-E/HLA-F/NCF4	14
Community 5	GO:0002696	positive regulation of leukocyte activation	18/99	380/18670	1.34644e-12	6.43215e-11	4.65282e-11	AIF1/CCL19/CCL5/CD160/CD1D/CD2/CD6/CD74/FCER1G/HLA-DPA1/HLA-DPB1/HLA-E/HLA-F/IL7R/NCKAP1L/NLRP3/RASGRP1/RUNX3	18
Community 5	GO:0002709	regulation of T cell mediated immunity	10/99	70/18670	3.36596e-12	1.5633e-10	1.13085e-10	B2M/CD1C/CD1D/HLA-B/HLA-E/HLA-F/IL18R1/IL7R/NLRP3/WAS	10
Community 5	GO:0022407	regulation of cell-cell adhesion	18/99	402/18670	3.45984e-12	1.56347e-10	1.13097e-10	AIF1/AKNA/CCL19/CCL5/CD160/CD1D/CD6/CD74/ETS1/HLA-DPA1/HLA-DPB1/HLA-E/IL7R/ITGA4/NCKAP1L/NLRP3/RASGRP1/RUNX3	18
Community 5	GO:0001913	T cell mediated cytotoxicity	9/99	49/18670	3.94211e-12	1.73453e-10	1.25471e-10	B2M/CD1C/CD1D/HLA-B/HLA-E/HLA-F/IL7R/MICB/PRF1	9
Community 5	GO:0002824	positive regulation of adaptive immune response based on somatic recombination of immune receptors built from immunoglobulin superfamily domains	11/99	100/18670	5.05763e-12	2.1683e-10	1.56848e-10	B2M/C3/CCL19/CD1C/CD1D/FCER1G/HLA-B/HLA-E/HLA-F/IL18R1/NLRP3	11
Community 5	GO:0051249	regulation of lymphocyte activation	19/99	485/18670	8.36079e-12	3.49481e-10	2.52804e-10	AIF1/CCL19/CCL5/CD160/CD1D/CD2/CD6/CD74/HLA-DOA/HLA-DPA1/HLA-DPB1/HLA-E/HLA-F/IL7R/MNDA/NCKAP1L/NLRP3/RASGRP1/RUNX3	19
Community 5	GO:0002821	positive regulation of adaptive immune response	11/99	105/18670	8.70607e-12	3.55038e-10	2.56824e-10	B2M/C3/CCL19/CD1C/CD1D/FCER1G/HLA-B/HLA-E/HLA-F/IL18R1/NLRP3	11
Community 5	GO:0019883	antigen processing and presentation of endogenous antigen	7/99	22/18670	1.51844e-11	6.04484e-10	4.37265e-10	B2M/CD1C/CD1D/CD74/HLA-B/HLA-E/HLA-F	7
Community 5	GO:0032609	interferon-gamma production	11/99	113/18670	1.96221e-11	7.6298e-10	5.51917e-10	CD14/CD160/CD2/EOMES/HLA-DPA1/HLA-DPB1/IL18R1/IL18RAP/IRF8/ITK/RASGRP1	11
Community 5	GO:0051251	positive regulation of lymphocyte activation	16/99	334/18670	2.27185e-11	8.63302e-10	6.24486e-10	AIF1/CCL19/CCL5/CD160/CD1D/CD6/CD74/HLA-DPA1/HLA-DPB1/HLA-E/HLA-F/IL7R/NCKAP1L/NLRP3/RASGRP1/RUNX3	16
Community 5	GO:0045785	positive regulation of cell adhesion	17/99	403/18670	3.75599e-11	1.39556e-09	1.00951e-09	AIF1/CCL19/CCL5/CD160/CD1D/CD6/CD74/ETS1/HLA-DPA1/HLA-DPB1/HLA-E/IL7R/ITGA4/NCKAP1L/NLRP3/RASGRP1/RUNX3	17
Community 5	GO:0060333	interferon-gamma-mediated signaling pathway	10/99	91/18670	4.97714e-11	1.73714e-09	1.25659e-09	B2M/HLA-B/HLA-DPA1/HLA-DPB1/HLA-DQA1/HLA-DRA/HLA-DRB1/HLA-E/HLA-F/IRF8	10
Community 5	GO:0070661	leukocyte proliferation	15/99	298/18670	5.05491e-11	1.73714e-09	1.25659e-09	AIF1/CCL19/CCL5/CD1D/CD6/CD74/CSF1R/DOCK2/HLA-DPA1/HLA-DPB1/HLA-E/IL7R/MNDA/NCKAP1L/PLCL2	15
Community 5	GO:0002429	immune response-activating cell surface receptor signaling pathway	18/99	473/18670	5.0909e-11	1.73714e-09	1.25659e-09	CD160/CD247/ELF1/FCER1G/HLA-DPA1/HLA-DPB1/HLA-DQA1/HLA-DRA/HLA-DRB1/ITK/LCP2/LILRA2/MICB/MNDA/MYO1G/NCKAP1L/PLCL2/WAS	18
Community 5	GO:0002757	immune response-activating signal transduction	18/99	473/18670	5.0909e-11	1.73714e-09	1.25659e-09	CD160/CD247/ELF1/FCER1G/HLA-DPA1/HLA-DPB1/HLA-DQA1/HLA-DRA/HLA-DRB1/ITK/LCP2/LILRA2/MICB/MNDA/MYO1G/NCKAP1L/PLCL2/WAS	18
Community 5	GO:0002475	antigen processing and presentation via MHC class Ib	6/99	16/18670	1.46278e-10	4.86948e-09	3.52243e-09	B2M/CD1C/CD1D/HLA-B/HLA-E/HLA-F	6
Community 5	GO:0002711	positive regulation of T cell mediated immunity	8/99	48/18670	1.48531e-10	4.86948e-09	3.52243e-09	B2M/CD1C/CD1D/HLA-B/HLA-E/HLA-F/IL18R1/NLRP3	8
Community 5	GO:0046631	alpha-beta T cell activation	11/99	138/18670	1.74186e-10	5.5169e-09	3.99076e-09	CCL19/CD160/DOCK2/EOMES/HLA-E/IL18R1/ITK/LY9/NCKAP1L/NLRP3/RUNX3	11
Community 5	GO:0046651	lymphocyte proliferation	14/99	272/18670	1.74878e-10	5.5169e-09	3.99076e-09	AIF1/CCL19/CCL5/CD1D/CD6/CD74/DOCK2/HLA-DPA1/HLA-DPB1/HLA-E/IL7R/MNDA/NCKAP1L/PLCL2	14
Community 5	GO:0032943	mononuclear cell proliferation	14/99	274/18670	1.92595e-10	5.96331e-09	4.31368e-09	AIF1/CCL19/CCL5/CD1D/CD6/CD74/DOCK2/HLA-DPA1/HLA-DPB1/HLA-E/IL7R/MNDA/NCKAP1L/PLCL2	14
Community 5	GO:0001914	regulation of T cell mediated cytotoxicity	7/99	33/18670	3.62707e-10	1.10263e-08	7.97609e-09	B2M/CD1C/CD1D/HLA-B/HLA-E/HLA-F/IL7R	7
Community 5	GO:0002720	positive regulation of cytokine production involved in immune response	8/99	54/18670	3.99012e-10	1.19133e-08	8.61775e-09	B2M/CD160/CD74/FCER1G/HLA-E/HLA-F/IL18R1/NLRP3	8
Community 5	GO:0002833	positive regulation of response to biotic stimulus	13/99	249/18670	6.91091e-10	2.0272e-08	1.46641e-08	CCL5/CD160/CD1D/FCER1G/HLA-E/HLA-F/IL18RAP/LILRA2/LY86/MICB/MNDA/PYHIN1/RASGRP1	13
Community 5	GO:0050851	antigen receptor-mediated signaling pathway	14/99	316/18670	1.23924e-09	3.57243e-08	2.58418e-08	CD160/CD247/ELF1/HLA-DPA1/HLA-DPB1/HLA-DQA1/HLA-DRA/HLA-DRB1/ITK/LCP2/MNDA/NCKAP1L/PLCL2/WAS	14
Community 5	GO:0045089	positive regulation of innate immune response	12/99	214/18670	1.4552e-09	4.1239e-08	2.9831e-08	CCL5/CD160/CD1D/FCER1G/HLA-E/HLA-F/IL18RAP/LILRA2/MICB/MNDA/PYHIN1/RASGRP1	12
Community 5	GO:0031349	positive regulation of defense response	15/99	384/18670	1.70237e-09	4.74394e-08	3.43162e-08	C3/CCL5/CD160/CD1D/CD6/ETS1/FCER1G/HLA-E/HLA-F/IL18RAP/LILRA2/MICB/MNDA/PYHIN1/RASGRP1	15
Community 5	GO:0050671	positive regulation of lymphocyte proliferation	10/99	130/18670	1.74113e-09	4.7724e-08	3.45221e-08	AIF1/CCL19/CCL5/CD1D/CD6/CD74/HLA-DPA1/HLA-DPB1/HLA-E/NCKAP1L	10
Community 5	GO:0032729	positive regulation of interferon-gamma production	8/99	65/18670	1.84536e-09	4.89825e-08	3.54324e-08	CD14/CD160/CD2/HLA-DPA1/HLA-DPB1/IL18R1/IRF8/RASGRP1	8
Community 5	GO:0042102	positive regulation of T cell proliferation	9/99	95/18670	1.84563e-09	4.89825e-08	3.54324e-08	AIF1/CCL19/CCL5/CD1D/CD6/HLA-DPA1/HLA-DPB1/HLA-E/NCKAP1L	9
Community 5	GO:0032946	positive regulation of mononuclear cell proliferation	10/99	131/18670	1.87684e-09	4.90324e-08	3.54685e-08	AIF1/CCL19/CCL5/CD1D/CD6/CD74/HLA-DPA1/HLA-DPB1/HLA-E/NCKAP1L	10
Community 5	GO:0019886	antigen processing and presentation of exogenous peptide antigen via MHC class II	9/99	98/18670	2.43979e-09	6.2759e-08	4.53979e-08	CD74/FCER1G/HLA-DMA/HLA-DOA/HLA-DPA1/HLA-DPB1/HLA-DQA1/HLA-DRA/HLA-DRB1	9
Community 5	GO:0002285	lymphocyte activation involved in immune response	11/99	181/18670	3.15316e-09	7.97499e-08	5.76886e-08	CCL19/CD1C/DOCK10/EOMES/FCER1G/HLA-F/IL18R1/ITGAL/LY9/NLRP3/PLCL2	11
Community 5	GO:0002495	antigen processing and presentation of peptide antigen via MHC class II	9/99	101/18670	3.19572e-09	7.97499e-08	5.76886e-08	CD74/FCER1G/HLA-DMA/HLA-DOA/HLA-DPA1/HLA-DPB1/HLA-DQA1/HLA-DRA/HLA-DRB1	9
Community 5	GO:0070665	positive regulation of leukocyte proliferation	10/99	139/18670	3.34777e-09	8.23157e-08	5.95447e-08	AIF1/CCL19/CCL5/CD1D/CD6/CD74/HLA-DPA1/HLA-DPB1/HLA-E/NCKAP1L	10
Community 5	GO:0002367	cytokine production involved in immune response	9/99	102/18670	3.48976e-09	8.33555e-08	6.02968e-08	B2M/CD160/CD74/FCER1G/HLA-E/HLA-F/IL18R1/IL18RAP/NLRP3	9
Community 5	GO:0002504	antigen processing and presentation of peptide or polysaccharide antigen via MHC class II	9/99	102/18670	3.48976e-09	8.33555e-08	6.02968e-08	CD74/FCER1G/HLA-DMA/HLA-DOA/HLA-DPA1/HLA-DPB1/HLA-DQA1/HLA-DRA/HLA-DRB1	9
Community 5	GO:0001916	positive regulation of T cell mediated cytotoxicity	6/99	26/18670	4.02939e-09	9.48892e-08	6.86399e-08	B2M/CD1C/CD1D/HLA-B/HLA-E/HLA-F	6
Community 5	GO:0050852	T cell receptor signaling pathway	11/99	202/18670	9.94844e-09	2.31025e-07	1.67116e-07	CD160/CD247/ELF1/HLA-DPA1/HLA-DPB1/HLA-DQA1/HLA-DRA/HLA-DRB1/ITK/LCP2/WAS	11
Community 5	GO:0045954	positive regulation of natural killer cell mediated cytotoxicity	6/99	30/18670	1.02158e-08	2.33983e-07	1.69256e-07	CD160/HLA-E/HLA-F/IL18RAP/MICB/RASGRP1	6
Community 5	GO:0050670	regulation of lymphocyte proliferation	11/99	208/18670	1.34832e-08	3.04647e-07	2.20372e-07	AIF1/CCL19/CCL5/CD1D/CD6/CD74/HLA-DPA1/HLA-DPB1/HLA-E/MNDA/NCKAP1L	11
Community 5	GO:0032944	regulation of mononuclear cell proliferation	11/99	209/18670	1.41705e-08	3.15908e-07	2.28518e-07	AIF1/CCL19/CCL5/CD1D/CD6/CD74/HLA-DPA1/HLA-DPB1/HLA-E/MNDA/NCKAP1L	11
Community 5	GO:0002718	regulation of cytokine production involved in immune response	8/99	84/18670	1.46767e-08	3.22886e-07	2.33566e-07	B2M/CD160/CD74/FCER1G/HLA-E/HLA-F/IL18R1/NLRP3	8
Community 5	GO:0002717	positive regulation of natural killer cell mediated immunity	6/99	33/18670	1.88126e-08	4.08502e-07	2.95498e-07	CD160/HLA-E/HLA-F/IL18RAP/MICB/RASGRP1	6
Community 5	GO:0070663	regulation of leukocyte proliferation	11/99	222/18670	2.6426e-08	5.66466e-07	4.09764e-07	AIF1/CCL19/CCL5/CD1D/CD6/CD74/HLA-DPA1/HLA-DPB1/HLA-E/MNDA/NCKAP1L	11
Community 5	GO:0002702	positive regulation of production of molecular mediator of immune response	8/99	95/18670	3.9013e-08	8.25693e-07	5.97281e-07	B2M/CD160/CD74/FCER1G/HLA-E/HLA-F/IL18R1/NLRP3	8
Community 5	GO:0042098	T cell proliferation	10/99	184/18670	4.938e-08	1.03204e-06	7.46548e-07	AIF1/CCL19/CCL5/CD1D/CD6/DOCK2/HLA-DPA1/HLA-DPB1/HLA-E/NCKAP1L	10
Community 5	GO:0045580	regulation of T cell differentiation	9/99	139/18670	5.3148e-08	1.0837e-06	7.83916e-07	CCL19/CD2/CD74/HLA-DOA/IL7R/NCKAP1L/NLRP3/RASGRP1/RUNX3	9
Community 5	GO:0050715	positive regulation of cytokine secretion	9/99	139/18670	5.3148e-08	1.0837e-06	7.83916e-07	AIF1/CCL19/CD14/CD160/CD2/CSF1R/LILRA2/NLRP3/RASGRP1	9
Community 5	GO:0042119	neutrophil activation	15/99	498/18670	5.49579e-08	1.1071e-06	8.00844e-07	ARHGAP9/B2M/C3/CCL5/CD14/CD33/DNASE1L3/DOCK2/FCER1G/IL18RAP/ITGAL/LILRA2/MNDA/NCKAP1L/TBC1D10C	15
Community 5	GO:0050663	cytokine secretion	11/99	240/18670	5.87223e-08	1.16885e-06	8.45512e-07	AIF1/CCL19/CD14/CD160/CD2/CSF1R/LCP2/LILRA2/MCOLN2/NLRP3/RASGRP1	11
Community 5	GO:0032649	regulation of interferon-gamma production	8/99	101/18670	6.31971e-08	1.22867e-06	8.88782e-07	CD14/CD160/CD2/HLA-DPA1/HLA-DPB1/IL18R1/IRF8/RASGRP1	8
Community 5	GO:0046632	alpha-beta T cell differentiation	8/99	101/18670	6.31971e-08	1.22867e-06	8.88782e-07	CCL19/EOMES/IL18R1/ITK/LY9/NCKAP1L/NLRP3/RUNX3	8
Community 5	GO:0045088	regulation of innate immune response	12/99	305/18670	7.57506e-08	1.45581e-06	1.05308e-06	CCL5/CD160/CD1D/FCER1G/HLA-E/HLA-F/IL18RAP/LILRA2/MICB/MNDA/PYHIN1/RASGRP1	12
Community 5	GO:0002286	T cell activation involved in immune response	8/99	106/18670	9.22821e-08	1.75336e-06	1.26833e-06	CCL19/CD1C/EOMES/FCER1G/IL18R1/ITGAL/LY9/NLRP3	8
Community 5	GO:0042269	regulation of natural killer cell mediated cytotoxicity	6/99	44/18670	1.14395e-07	2.14908e-06	1.55458e-06	CD160/HLA-E/HLA-F/IL18RAP/MICB/RASGRP1	6
Community 5	GO:0042129	regulation of T cell proliferation	9/99	156/18670	1.43582e-07	2.66744e-06	1.92954e-06	AIF1/CCL19/CCL5/CD1D/CD6/HLA-DPA1/HLA-DPB1/HLA-E/NCKAP1L	9
Community 5	GO:0002715	regulation of natural killer cell mediated immunity	6/99	46/18670	1.50501e-07	2.76525e-06	2.0003e-06	CD160/HLA-E/HLA-F/IL18RAP/MICB/RASGRP1	6
Community 5	GO:0050714	positive regulation of protein secretion	11/99	268/18670	1.79375e-07	3.25995e-06	2.35815e-06	AIF1/CCL19/CD14/CD160/CD2/CD33/CSF1R/HLA-E/LILRA2/NLRP3/RASGRP1	11
Community 5	GO:0002831	regulation of response to biotic stimulus	13/99	400/18670	1.92735e-07	3.46509e-06	2.50654e-06	CCL5/CD160/CD1D/FCER1G/HLA-E/HLA-F/IL18RAP/LILRA2/LY86/MICB/MNDA/PYHIN1/RASGRP1	13
Community 5	GO:1903532	positive regulation of secretion by cell	13/99	403/18670	2.09965e-07	3.7347e-06	2.70156e-06	AIF1/CCL19/CD14/CD160/CD2/CD33/CSF1R/FCER1G/HLA-E/HLA-F/LILRA2/NLRP3/RASGRP1	13
Community 5	GO:0045619	regulation of lymphocyte differentiation	9/99	169/18670	2.84042e-07	4.9474e-06	3.5788e-06	CCL19/CD2/CD74/HLA-DOA/IL7R/NCKAP1L/NLRP3/RASGRP1/RUNX3	9
Community 5	GO:0045582	positive regulation of T cell differentiation	7/99	83/18670	2.84061e-07	4.9474e-06	3.5788e-06	CCL19/CD74/IL7R/NCKAP1L/NLRP3/RASGRP1/RUNX3	7
Community 5	GO:0032760	positive regulation of tumor necrosis factor production	7/99	86/18670	3.6289e-07	6.25517e-06	4.5248e-06	CCL19/CD14/CD2/FCER1G/HLA-E/LILRA2/RASGRP1	7
Community 5	GO:0002793	positive regulation of peptide secretion	11/99	288/18670	3.68259e-07	6.28294e-06	4.54489e-06	AIF1/CCL19/CD14/CD160/CD2/CD33/CSF1R/HLA-E/LILRA2/NLRP3/RASGRP1	11
Community 5	GO:0051047	positive regulation of secretion	13/99	428/18670	4.1679e-07	7.03912e-06	5.09188e-06	AIF1/CCL19/CD14/CD160/CD2/CD33/CSF1R/FCER1G/HLA-E/HLA-F/LILRA2/NLRP3/RASGRP1	13
Community 5	GO:1903557	positive regulation of tumor necrosis factor superfamily cytokine production	7/99	88/18670	4.25064e-07	7.10706e-06	5.14103e-06	CCL19/CD14/CD2/FCER1G/HLA-E/LILRA2/RASGRP1	7
Community 5	GO:0002683	negative regulation of immune system process	13/99	435/18670	5.00761e-07	8.28982e-06	5.99661e-06	CD160/CD74/CST7/ELF1/FCER1G/HLA-DOA/HLA-E/HLA-F/IL7R/MICB/MNDA/PLCL2/RUNX3	13
Community 5	GO:0035710	CD4-positive, alpha-beta T cell activation	7/99	92/18670	5.76542e-07	9.45077e-06	6.8364e-06	CCL19/CD160/IL18R1/LY9/NCKAP1L/NLRP3/RUNX3	7
Community 5	GO:0006909	phagocytosis	12/99	369/18670	5.86235e-07	9.51637e-06	6.88385e-06	AIF1/C3/CD14/CD247/DOCK2/FCER1G/IRF8/ITGAL/MYO1G/NCF4/NCKAP1L/WAS	12
Community 5	GO:1903708	positive regulation of hemopoiesis	9/99	185/18670	6.09509e-07	9.79903e-06	7.08832e-06	CCL19/CD74/ETS1/EVI2B/IL7R/NCKAP1L/NLRP3/RASGRP1/RUNX3	9
Community 5	GO:0045621	positive regulation of lymphocyte differentiation	7/99	94/18670	6.67847e-07	1.06347e-05	7.6928e-06	CCL19/CD74/IL7R/NCKAP1L/NLRP3/RASGRP1/RUNX3	7
Community 5	GO:0001771	immunological synapse formation	4/99	14/18670	7.14812e-07	1.12752e-05	8.1561e-06	CCL19/CD6/DOCK2/PRF1	4
Community 5	GO:0002700	regulation of production of molecular mediator of immune response	8/99	139/18670	7.46487e-07	1.16647e-05	8.43791e-06	B2M/CD160/CD74/FCER1G/HLA-E/HLA-F/IL18R1/NLRP3	8
Community 5	GO:0042267	natural killer cell mediated cytotoxicity	6/99	60/18670	7.57709e-07	1.17305e-05	8.48546e-06	CD160/HLA-E/HLA-F/IL18RAP/MICB/RASGRP1	6
Community 5	GO:0046635	positive regulation of alpha-beta T cell activation	6/99	62/18670	9.22497e-07	1.41506e-05	1.02361e-05	CCL19/CD160/HLA-E/NCKAP1L/NLRP3/RUNX3	6
Community 5	GO:0002483	antigen processing and presentation of endogenous peptide antigen	4/99	15/18670	9.7078e-07	1.45731e-05	1.05417e-05	B2M/HLA-B/HLA-E/HLA-F	4
Community 5	GO:0019885	antigen processing and presentation of endogenous peptide antigen via MHC class I	4/99	15/18670	9.7078e-07	1.45731e-05	1.05417e-05	B2M/HLA-B/HLA-E/HLA-F	4
Community 5	GO:1902107	positive regulation of leukocyte differentiation	8/99	144/18670	9.76186e-07	1.45731e-05	1.05417e-05	CCL19/CD74/EVI2B/IL7R/NCKAP1L/NLRP3/RASGRP1/RUNX3	8
Community 5	GO:0002228	natural killer cell mediated immunity	6/99	64/18670	1.11551e-06	1.65056e-05	1.19397e-05	CD160/HLA-E/HLA-F/IL18RAP/MICB/RASGRP1	6
Community 5	GO:0002292	T cell differentiation involved in immune response	6/99	68/18670	1.60094e-06	2.34805e-05	1.6985e-05	CCL19/EOMES/FCER1G/IL18R1/LY9/NLRP3	6
Community 5	GO:0050707	regulation of cytokine secretion	9/99	210/18670	1.75198e-06	2.54722e-05	1.84258e-05	AIF1/CCL19/CD14/CD160/CD2/CSF1R/LILRA2/NLRP3/RASGRP1	9
Community 5	GO:0002283	neutrophil activation involved in immune response	13/99	488/18670	1.8093e-06	2.60065e-05	1.88123e-05	ARHGAP9/B2M/C3/CD14/CD33/DNASE1L3/DOCK2/FCER1G/ITGAL/LILRA2/MNDA/NCKAP1L/TBC1D10C	13
Community 5	GO:1902105	regulation of leukocyte differentiation	10/99	272/18670	1.81983e-06	2.60065e-05	1.88123e-05	CCL19/CD2/CD74/EVI2B/HLA-DOA/IL7R/NCKAP1L/NLRP3/RASGRP1/RUNX3	10
Community 5	GO:0002369	T cell cytokine production	5/99	40/18670	2.15043e-06	3.03301e-05	2.19399e-05	B2M/HLA-F/IL18R1/IL18RAP/NLRP3	5
Community 5	GO:0032680	regulation of tumor necrosis factor production	8/99	160/18670	2.15866e-06	3.03301e-05	2.19399e-05	CCL19/CD14/CD2/CD33/FCER1G/HLA-E/LILRA2/RASGRP1	8
Community 5	GO:0050900	leukocyte migration	13/99	499/18670	2.31305e-06	3.22285e-05	2.33131e-05	AIF1/CCL19/CCL5/CD2/CD48/CD74/FCER1G/IL16/ITGA4/ITGAL/MCOLN2/MYO1G/NCKAP1L	13
Community 5	GO:0002791	regulation of peptide secretion	13/99	500/18670	2.36451e-06	3.26732e-05	2.36348e-05	AIF1/CCL19/CCL5/CD14/CD160/CD2/CD33/CD74/CSF1R/HLA-E/LILRA2/NLRP3/RASGRP1	13
Community 5	GO:0032640	tumor necrosis factor production	8/99	163/18670	2.48038e-06	3.37171e-05	2.43899e-05	CCL19/CD14/CD2/CD33/FCER1G/HLA-E/LILRA2/RASGRP1	8
Community 5	GO:1903555	regulation of tumor necrosis factor superfamily cytokine production	8/99	163/18670	2.48038e-06	3.37171e-05	2.43899e-05	CCL19/CD14/CD2/CD33/FCER1G/HLA-E/LILRA2/RASGRP1	8
Community 5	GO:0043367	CD4-positive, alpha-beta T cell differentiation	6/99	74/18670	2.64111e-06	3.56123e-05	2.57609e-05	CCL19/IL18R1/LY9/NCKAP1L/NLRP3/RUNX3	6
Community 5	GO:0002440	production of molecular mediator of immune response	10/99	286/18670	2.85179e-06	3.81456e-05	2.75933e-05	B2M/CD160/CD74/FCER1G/HLA-E/HLA-F/IL18R1/IL18RAP/IL7R/NLRP3	10
Community 5	GO:0071706	tumor necrosis factor superfamily cytokine production	8/99	168/18670	3.10716e-06	4.12316e-05	2.98257e-05	CCL19/CD14/CD2/CD33/FCER1G/HLA-E/LILRA2/RASGRP1	8
Community 5	GO:0002577	regulation of antigen processing and presentation	4/99	20/18670	3.37627e-06	4.44498e-05	3.21536e-05	CCL19/CD74/HLA-DOA/WAS	4
Community 5	GO:0042590	antigen processing and presentation of exogenous peptide antigen via MHC class I	6/99	79/18670	3.87925e-06	5.06727e-05	3.66551e-05	B2M/FCER1G/HLA-B/HLA-E/HLA-F/NCF4	6
Community 5	GO:0002438	acute inflammatory response to antigenic stimulus	4/99	21/18670	4.15374e-06	5.38376e-05	3.89445e-05	C3/CD6/FCER1G/HLA-E	4
Community 5	GO:0002437	inflammatory response to antigenic stimulus	5/99	46/18670	4.36845e-06	5.5756e-05	4.03322e-05	C3/CD6/FCER1G/HLA-E/RASGRP1	5
Community 5	GO:0002673	regulation of acute inflammatory response	5/99	46/18670	4.36845e-06	5.5756e-05	4.03322e-05	C3/DNASE1L3/FCER1G/HLA-E/NLRP3	5
Community 5	GO:2000107	negative regulation of leukocyte apoptotic process	5/99	47/18670	4.86805e-06	6.16619e-05	4.46044e-05	CCL19/CCL5/CD74/FCER1G/IL7R	5
Community 5	GO:2000106	regulation of leukocyte apoptotic process	6/99	83/18670	5.17854e-06	6.51016e-05	4.70925e-05	CCL19/CCL5/CD74/FCER1G/GIMAP8/IL7R	6
Community 5	GO:0036037	CD8-positive, alpha-beta T cell activation	4/99	23/18670	6.09576e-06	7.60606e-05	5.50199e-05	EOMES/HLA-E/NCKAP1L/RUNX3	4
Community 5	GO:0030101	natural killer cell activation	6/99	86/18670	6.36848e-06	7.88748e-05	5.70556e-05	CD2/HLA-E/HLA-F/IL18R1/MICB/RASGRP1	6
Community 5	GO:0050708	regulation of protein secretion	12/99	472/18670	7.47793e-06	9.19345e-05	6.65026e-05	AIF1/CCL19/CCL5/CD14/CD160/CD2/CD33/CSF1R/HLA-E/LILRA2/NLRP3/RASGRP1	12
Community 5	GO:1903706	regulation of hemopoiesis	12/99	475/18670	7.97112e-06	9.72826e-05	7.03712e-05	B2M/CCL19/CD2/CD74/ETS1/EVI2B/HLA-DOA/IL7R/NCKAP1L/NLRP3/RASGRP1/RUNX3	12
Community 5	GO:0032731	positive regulation of interleukin-1 beta production	5/99	52/18670	8.07691e-06	9.78593e-05	7.07884e-05	CCL19/LILRA2/MNDA/NLRP3/PYHIN1	5
Community 5	GO:0032651	regulation of interleukin-1 beta production	6/99	90/18670	8.29099e-06	9.97305e-05	7.2142e-05	CCL19/CD33/LILRA2/MNDA/NLRP3/PYHIN1	6
Community 5	GO:0046634	regulation of alpha-beta T cell activation	6/99	93/18670	1.00214e-05	0.000119684	8.65757e-05	CCL19/CD160/HLA-E/NCKAP1L/NLRP3/RUNX3	6
Community 5	GO:0002474	antigen processing and presentation of peptide antigen via MHC class I	6/99	96/18670	1.20332e-05	0.000142692	0.000103219	B2M/FCER1G/HLA-B/HLA-E/HLA-F/NCF4	6
Community 5	GO:0002446	neutrophil mediated immunity	12/99	499/18670	1.30609e-05	0.000153788	0.000111245	ARHGAP9/B2M/C3/CD14/CD33/DNASE1L3/DOCK2/FCER1G/ITGAL/MNDA/NCKAP1L/TBC1D10C	12
Community 5	GO:0031663	lipopolysaccharide-mediated signaling pathway	5/99	58/18670	1.38866e-05	0.000162366	0.000117451	CCL5/CD14/CD6/LILRA2/LY86	5
Community 5	GO:0032732	positive regulation of interleukin-1 production	5/99	59/18670	1.51089e-05	0.000175432	0.000126902	CCL19/LILRA2/MNDA/NLRP3/PYHIN1	5
Community 5	GO:0032611	interleukin-1 beta production	6/99	101/18670	1.61034e-05	0.000185689	0.000134322	CCL19/CD33/LILRA2/MNDA/NLRP3/PYHIN1	6
Community 5	GO:0002287	alpha-beta T cell activation involved in immune response	5/99	61/18670	1.78044e-05	0.000201141	0.0001455	CCL19/EOMES/IL18R1/LY9/NLRP3	5
Community 5	GO:0002293	alpha-beta T cell differentiation involved in immune response	5/99	61/18670	1.78044e-05	0.000201141	0.0001455	CCL19/EOMES/IL18R1/LY9/NLRP3	5
Community 5	GO:2000514	regulation of CD4-positive, alpha-beta T cell activation	5/99	61/18670	1.78044e-05	0.000201141	0.0001455	CCL19/CD160/NCKAP1L/NLRP3/RUNX3	5
Community 5	GO:0032652	regulation of interleukin-1 production	6/99	103/18670	1.8014e-05	0.000202144	0.000146225	CCL19/CD33/LILRA2/MNDA/NLRP3/PYHIN1	6
Community 5	GO:0071887	leukocyte apoptotic process	6/99	104/18670	1.90357e-05	0.000212184	0.000153488	CCL19/CCL5/CD74/FCER1G/GIMAP8/IL7R	6
Community 5	GO:0002724	regulation of T cell cytokine production	4/99	31/18670	2.09668e-05	0.000232163	0.000167939	B2M/HLA-F/IL18R1/NLRP3	4
Community 5	GO:0051222	positive regulation of protein transport	11/99	440/18670	2.15053e-05	0.000236559	0.000171119	AIF1/CCL19/CD14/CD160/CD2/CD33/CSF1R/HLA-E/LILRA2/NLRP3/RASGRP1	11
Community 5	GO:0098883	synapse pruning	3/99	11/18670	2.31386e-05	0.000252861	0.000182912	C1QA/C1QB/C3	3
Community 5	GO:0002526	acute inflammatory response	6/99	108/18670	2.36001e-05	0.00025623	0.000185349	C3/CD6/DNASE1L3/FCER1G/HLA-E/NLRP3	6
Community 5	GO:0032633	interleukin-4 production	4/99	33/18670	2.70464e-05	0.000291752	0.000211045	FCER1G/HLA-E/ITK/NLRP3	4
Community 5	GO:0050727	regulation of inflammatory response	10/99	374/18670	2.95174e-05	0.000316366	0.000228849	AKNA/C3/CCL5/CD6/CST7/DNASE1L3/ETS1/FCER1G/HLA-E/NLRP3	10
Community 5	GO:1904951	positive regulation of establishment of protein localization	11/99	456/18670	2.98419e-05	0.000317807	0.000229892	AIF1/CCL19/CD14/CD160/CD2/CD33/CSF1R/HLA-E/LILRA2/NLRP3/RASGRP1	11
Community 5	GO:0002863	positive regulation of inflammatory response to antigenic stimulus	3/99	12/18670	3.07327e-05	0.000325222	0.000235256	C3/FCER1G/HLA-E	3
Community 5	GO:0032612	interleukin-1 production	6/99	115/18670	3.36828e-05	0.000354199	0.000256217	CCL19/CD33/LILRA2/MNDA/NLRP3/PYHIN1	6
Community 5	GO:0033077	T cell differentiation in thymus	5/99	70/18670	3.48823e-05	0.00036452	0.000263683	B2M/CD74/DOCK2/IL7R/RASGRP1	5
Community 5	GO:2000516	positive regulation of CD4-positive, alpha-beta T cell activation	4/99	36/18670	3.84619e-05	0.000399431	0.000288936	CCL19/CD160/NCKAP1L/NLRP3	4
Community 5	GO:1990266	neutrophil migration	6/99	118/18670	3.89451e-05	0.000401952	0.00029076	CCL19/CCL5/CD74/FCER1G/MCOLN2/NCKAP1L	6
Community 5	GO:0002864	regulation of acute inflammatory response to antigenic stimulus	3/99	13/18670	3.97987e-05	0.000405752	0.000293509	C3/FCER1G/HLA-E	3
Community 5	GO:1902713	regulation of interferon-gamma secretion	3/99	13/18670	3.97987e-05	0.000405752	0.000293509	CD160/CD2/RASGRP1	3
Community 5	GO:0038093	Fc receptor signaling pathway	8/99	241/18670	4.27671e-05	0.000433373	0.000313489	CD247/FCER1A/FCER1G/ITK/LCP2/MYO1G/NCKAP1L/WAS	8
Community 5	GO:0002479	antigen processing and presentation of exogenous peptide antigen via MHC class I, TAP-dependent	5/99	75/18670	4.87139e-05	0.00049066	0.000354929	B2M/HLA-B/HLA-E/HLA-F/NCF4	5
Community 5	GO:0043374	CD8-positive, alpha-beta T cell differentiation	3/99	14/18670	5.04579e-05	0.000505184	0.000365434	EOMES/NCKAP1L/RUNX3	3
Community 5	GO:0043312	neutrophil degranulation	11/99	485/18670	5.21971e-05	0.000519486	0.00037578	ARHGAP9/B2M/C3/CD14/CD33/DOCK2/FCER1G/ITGAL/MNDA/NCKAP1L/TBC1D10C	11
Community 5	GO:0019835	cytolysis	4/99	40/18670	5.87112e-05	0.000580859	0.000420175	GZMA/GZMH/MICB/PRF1	4
Community 5	GO:0002687	positive regulation of leukocyte migration	6/99	128/18670	6.14302e-05	0.000604184	0.000437049	AIF1/CCL19/CCL5/CD74/ITGA4/NCKAP1L	6
Community 5	GO:0150146	cell junction disassembly	3/99	15/18670	6.28297e-05	0.000610763	0.000441807	C1QA/C1QB/C3	3
Community 5	GO:2001185	regulation of CD8-positive, alpha-beta T cell activation	3/99	15/18670	6.28297e-05	0.000610763	0.000441807	HLA-E/NCKAP1L/RUNX3	3
Community 5	GO:0032637	interleukin-8 production	5/99	82/18670	7.47903e-05	0.000722829	0.000522872	CD14/CD2/CD33/CD74/LILRA2	5
Community 5	GO:0050921	positive regulation of chemotaxis	6/99	135/18670	8.2586e-05	0.000793585	0.000574055	AIF1/CCL19/CCL5/CD74/IL16/NCKAP1L	6
Community 5	GO:0071622	regulation of granulocyte chemotaxis	4/99	44/18670	8.58049e-05	0.000819805	0.000593022	CCL19/CCL5/CD74/NCKAP1L	4
Community 5	GO:0002237	response to molecule of bacterial origin	9/99	343/18670	8.69952e-05	0.000826454	0.000597832	B2M/CCL5/CD14/CD6/IL10RA/IRF8/LILRA2/LY86/NLRP3	9
Community 5	GO:0002690	positive regulation of leukocyte chemotaxis	5/99	87/18670	9.91868e-05	0.000936951	0.000677762	AIF1/CCL19/CCL5/CD74/NCKAP1L	5
Community 5	GO:0097530	granulocyte migration	6/99	141/18670	0.000105014	0.000986422	0.000713548	CCL19/CCL5/CD74/FCER1G/MCOLN2/NCKAP1L	6
Community 5	GO:0071222	cellular response to lipopolysaccharide	7/99	205/18670	0.00011011	0.00101767	0.000736154	CCL5/CD14/CD6/IRF8/LILRA2/LY86/NLRP3	7
Community 5	GO:0043370	regulation of CD4-positive, alpha-beta T cell differentiation	4/99	47/18670	0.000111376	0.00101767	0.000736154	CCL19/NCKAP1L/NLRP3/RUNX3	4
Community 5	GO:0045058	T cell selection	4/99	47/18670	0.000111376	0.00101767	0.000736154	CD1D/CD74/DOCK2/LY9	4
Community 5	GO:0046638	positive regulation of alpha-beta T cell differentiation	4/99	47/18670	0.000111376	0.00101767	0.000736154	CCL19/NCKAP1L/NLRP3/RUNX3	4
Community 5	GO:0001911	negative regulation of leukocyte mediated cytotoxicity	3/99	18/18670	0.000111384	0.00101767	0.000736154	HLA-E/HLA-F/IL7R	3
Community 5	GO:0097529	myeloid leukocyte migration	7/99	210/18670	0.000127889	0.00116212	0.000840643	AIF1/CCL19/CCL5/CD74/FCER1G/MCOLN2/NCKAP1L	7
Community 5	GO:0002726	positive regulation of T cell cytokine production	3/99	19/18670	0.00013176	0.00119083	0.000861407	B2M/IL18R1/NLRP3	3
Community 5	GO:0071219	cellular response to molecule of bacterial origin	7/99	212/18670	0.000135623	0.00121915	0.000881897	CCL5/CD14/CD6/IRF8/LILRA2/LY86/NLRP3	7
Community 5	GO:0042100	B cell proliferation	5/99	95/18670	0.000150422	0.00134495	0.000972896	CD74/IL7R/MNDA/NCKAP1L/PLCL2	5
Community 5	GO:0032816	positive regulation of natural killer cell activation	3/99	20/18670	0.000154416	0.00136605	0.000988159	HLA-E/HLA-F/RASGRP1	3
Community 5	GO:0090195	chemokine secretion	3/99	20/18670	0.000154416	0.00136605	0.000988159	AIF1/CSF1R/MCOLN2	3
Community 5	GO:0006968	cellular defense response	4/99	52/18670	0.000165654	0.00145776	0.0010545	ITK/KLRG1/MNDA/PRF1	4
Community 5	GO:0045807	positive regulation of endocytosis	5/99	98/18670	0.000174112	0.00152417	0.00110253	B2M/C3/CCL19/CD14/NCKAP1L	5
Community 5	GO:0070228	regulation of lymphocyte apoptotic process	4/99	53/18670	0.000178452	0.00155402	0.00112413	CCL5/CD74/GIMAP8/IL7R	4
Community 5	GO:0035743	CD4-positive, alpha-beta T cell cytokine production	3/99	21/18670	0.00017946	0.0015547	0.00112462	IL18R1/IL18RAP/NLRP3	3
Community 5	GO:0030595	leukocyte chemotaxis	7/99	224/18670	0.000190405	0.00164102	0.00118706	AIF1/CCL19/CCL5/CD74/FCER1G/IL16/NCKAP1L	7
Community 5	GO:0031342	negative regulation of cell killing	3/99	22/18670	0.000206997	0.00176581	0.00127733	HLA-E/HLA-F/IL7R	3
Community 5	GO:0072643	interferon-gamma secretion	3/99	22/18670	0.000206997	0.00176581	0.00127733	CD160/CD2/RASGRP1	3
Community 5	GO:0060326	cell chemotaxis	8/99	304/18670	0.000213885	0.0018153	0.00131314	AIF1/CCL19/CCL5/CD74/CXCR6/FCER1G/IL16/NCKAP1L	8
Community 5	GO:0032635	interleukin-6 production	6/99	161/18670	0.0002167	0.00182991	0.0013237	AIF1/CD74/FCER1G/IL18RAP/LILRA2/NCKAP1L	6
Community 5	GO:0030593	neutrophil chemotaxis	5/99	104/18670	0.000229946	0.00193201	0.00139756	CCL19/CCL5/CD74/FCER1G/NCKAP1L	5
Community 5	GO:0002886	regulation of myeloid leukocyte mediated immunity	4/99	57/18670	0.000236854	0.00197256	0.00142689	C3/DNASE1L3/FCER1G/HLA-E	4
Community 5	GO:0032753	positive regulation of interleukin-4 production	3/99	23/18670	0.000237132	0.00197256	0.00142689	FCER1G/HLA-E/NLRP3	3
Community 5	GO:0042113	B cell activation	8/99	310/18670	0.000244118	0.00202062	0.00146166	CD74/DOCK10/IL7R/ITGA4/MNDA/NCKAP1L/PLCL2/SKAP2	8
Community 5	GO:0032722	positive regulation of chemokine production	4/99	58/18670	0.00025337	0.00207664	0.00150218	AIF1/CD74/CSF1R/MCOLN2	4
Community 5	GO:0042093	T-helper cell differentiation	4/99	58/18670	0.00025337	0.00207664	0.00150218	CCL19/IL18R1/LY9/NLRP3	4
Community 5	GO:0071216	cellular response to biotic stimulus	7/99	236/18670	0.00026185	0.00213568	0.00154488	CCL5/CD14/CD6/IRF8/LILRA2/LY86/NLRP3	7
Community 5	GO:0002861	regulation of inflammatory response to antigenic stimulus	3/99	24/18670	0.000269968	0.00218061	0.00157739	C3/FCER1G/HLA-E	3
Community 5	GO:0090023	positive regulation of neutrophil chemotaxis	3/99	24/18670	0.000269968	0.00218061	0.00157739	CCL19/CD74/NCKAP1L	3
Community 5	GO:0002294	CD4-positive, alpha-beta T cell differentiation involved in immune response	4/99	60/18670	0.000288861	0.002322	0.00167966	CCL19/IL18R1/LY9/NLRP3	4
Community 5	GO:0043547	positive regulation of GTPase activity	9/99	405/18670	0.000301311	0.00241049	0.00174368	ARHGAP15/ARHGAP9/CCL19/CCL5/DOCK10/DOCK2/NCKAP1L/RASGRP1/TBC1D10C	9
Community 5	GO:0072676	lymphocyte migration	5/99	111/18670	0.000311247	0.00247812	0.00179259	AIF1/CCL19/CCL5/ITGA4/MYO1G	5
Community 5	GO:0048872	homeostasis of number of cells	7/99	246/18670	0.000336644	0.00266762	0.00192968	B2M/CD74/DOCK10/ETS1/FCER1G/IL7R/NCKAP1L	7
Community 5	GO:0071624	positive regulation of granulocyte chemotaxis	3/99	26/18670	0.000344139	0.00271415	0.00196333	CCL19/CD74/NCKAP1L	3
Community 5	GO:0046637	regulation of alpha-beta T cell differentiation	4/99	63/18670	0.000348595	0.00273639	0.00197942	CCL19/NCKAP1L/NLRP3/RUNX3	4
Community 5	GO:0002688	regulation of leukocyte chemotaxis	5/99	114/18670	0.000352079	0.00275083	0.00198986	AIF1/CCL19/CCL5/CD74/NCKAP1L	5
Community 5	GO:0030099	myeloid cell differentiation	9/99	416/18670	0.000366474	0.00284998	0.00206159	B2M/CCL19/CD74/CSF1R/ETS1/EVI2B/FCER1G/IRF8/NCKAP1L	9
Community 5	GO:0032496	response to lipopolysaccharide	8/99	330/18670	0.000371256	0.00287379	0.00207881	CCL5/CD14/CD6/IL10RA/IRF8/LILRA2/LY86/NLRP3	8
Community 5	GO:0032673	regulation of interleukin-4 production	3/99	27/18670	0.00038567	0.00297162	0.00214958	FCER1G/HLA-E/NLRP3	3
Community 5	GO:0072678	T cell migration	4/99	65/18670	0.000393022	0.00301437	0.0021805	AIF1/CCL5/ITGA4/MYO1G	4
Community 5	GO:0050858	negative regulation of antigen receptor-mediated signaling pathway	3/99	28/18670	0.000430294	0.00328516	0.00237639	CD160/ELF1/PLCL2	3
Community 5	GO:0070229	negative regulation of lymphocyte apoptotic process	3/99	29/18670	0.000478102	0.00361713	0.00261652	CCL5/CD74/IL7R	3
Community 5	GO:1902624	positive regulation of neutrophil migration	3/99	29/18670	0.000478102	0.00361713	0.00261652	CCL19/CD74/NCKAP1L	3
Community 5	GO:0050766	positive regulation of phagocytosis	4/99	69/18670	0.000493786	0.00370229	0.00267812	C3/DOCK2/FCER1G/NCKAP1L	4
Community 5	GO:0070227	lymphocyte apoptotic process	4/99	69/18670	0.000493786	0.00370229	0.00267812	CCL5/CD74/GIMAP8/IL7R	4
Community 5	GO:0071621	granulocyte chemotaxis	5/99	123/18670	0.000499133	0.00372567	0.00269504	CCL19/CCL5/CD74/FCER1G/NCKAP1L	5
Community 5	GO:0001782	B cell homeostasis	3/99	30/18670	0.000529187	0.0038807	0.00280718	CD74/DOCK10/NCKAP1L	3
Community 5	GO:0043372	positive regulation of CD4-positive, alpha-beta T cell differentiation	3/99	30/18670	0.000529187	0.0038807	0.00280718	CCL19/NCKAP1L/NLRP3	3
Community 5	GO:0050690	regulation of defense response to virus by virus	3/99	30/18670	0.000529187	0.0038807	0.00280718	B2M/CD247/DOCK2	3
Community 5	GO:0090022	regulation of neutrophil chemotaxis	3/99	30/18670	0.000529187	0.0038807	0.00280718	CCL19/CD74/NCKAP1L	3
Community 5	GO:0002675	positive regulation of acute inflammatory response	3/99	31/18670	0.000583639	0.0042428	0.00306911	C3/FCER1G/HLA-E	3
Community 5	GO:2000406	positive regulation of T cell migration	3/99	31/18670	0.000583639	0.0042428	0.00306911	AIF1/CCL5/ITGA4	3
Community 5	GO:0009988	cell-cell recognition	4/99	73/18670	0.000611715	0.00442765	0.00320283	CCL19/CD6/DOCK2/PRF1	4
Community 5	GO:0002685	regulation of leukocyte migration	6/99	196/18670	0.00061848	0.00444992	0.00321893	AIF1/CCL19/CCL5/CD74/ITGA4/NCKAP1L	6
Community 5	GO:0050853	B cell receptor signaling pathway	5/99	129/18670	0.000620114	0.00444992	0.00321893	ELF1/ITK/MNDA/NCKAP1L/PLCL2	5
Community 5	GO:0032814	regulation of natural killer cell activation	3/99	32/18670	0.000641547	0.00458243	0.00331479	HLA-E/HLA-F/RASGRP1	3
Community 5	GO:0032677	regulation of interleukin-8 production	4/99	74/18670	0.000644061	0.00458243	0.00331479	CD14/CD2/CD33/CD74	4
Community 5	GO:0002888	positive regulation of myeloid leukocyte mediated immunity	3/99	33/18670	0.000702997	0.0049387	0.0035725	C3/FCER1G/HLA-E	3
Community 5	GO:0050718	positive regulation of interleukin-1 beta secretion	3/99	33/18670	0.000702997	0.0049387	0.0035725	CCL19/LILRA2/NLRP3	3
Community 5	GO:0070232	regulation of T cell apoptotic process	3/99	33/18670	0.000702997	0.0049387	0.0035725	CCL5/GIMAP8/IL7R	3
Community 5	GO:0043368	positive T cell selection	3/99	34/18670	0.000768074	0.00537331	0.00388689	CD74/DOCK2/LY9	3
Community 5	GO:1902622	regulation of neutrophil migration	3/99	36/18670	0.000909445	0.0063358	0.00458312	CCL19/CD74/NCKAP1L	3
Community 5	GO:0032642	regulation of chemokine production	4/99	82/18670	0.000947896	0.00657628	0.00475708	AIF1/CD74/CSF1R/MCOLN2	4
Community 5	GO:0038094	Fc-gamma receptor signaling pathway	5/99	142/18670	0.000956378	0.0066077	0.00477981	CD247/FCER1G/MYO1G/NCKAP1L/WAS	5
Community 5	GO:0002714	positive regulation of B cell mediated immunity	3/99	37/18670	0.0009859	0.00672827	0.00486702	C3/FCER1G/HLA-E	3
Community 5	GO:0002891	positive regulation of immunoglobulin mediated immune response	3/99	37/18670	0.0009859	0.00672827	0.00486702	C3/FCER1G/HLA-E	3
Community 5	GO:2000403	positive regulation of lymphocyte migration	3/99	37/18670	0.0009859	0.00672827	0.00486702	AIF1/CCL5/ITGA4	3
Community 5	GO:0043087	regulation of GTPase activity	9/99	479/18670	0.00100333	0.00681937	0.00493292	ARHGAP15/ARHGAP9/CCL19/CCL5/DOCK10/DOCK2/NCKAP1L/RASGRP1/TBC1D10C	9
Community 5	GO:0050920	regulation of chemotaxis	6/99	217/18670	0.00105001	0.00708015	0.00512156	AIF1/CCL19/CCL5/CD74/IL16/NCKAP1L	6
Community 5	GO:0002431	Fc receptor mediated stimulatory signaling pathway	5/99	145/18670	0.00105017	0.00708015	0.00512156	CD247/FCER1G/MYO1G/NCKAP1L/WAS	5
Community 5	GO:0002707	negative regulation of lymphocyte mediated immunity	3/99	38/18670	0.00106631	0.00713147	0.00515869	HLA-E/HLA-F/IL7R	3
Community 5	GO:0050716	positive regulation of interleukin-1 secretion	3/99	38/18670	0.00106631	0.00713147	0.00515869	CCL19/LILRA2/NLRP3	3
Community 5	GO:0016064	immunoglobulin mediated immune response	6/99	218/18670	0.00107517	0.00716207	0.00518082	C1QA/C1QB/C3/CD74/FCER1G/HLA-E	6
Community 5	GO:0001776	leukocyte homeostasis	4/99	86/18670	0.00113242	0.00751351	0.00543505	CD74/DOCK10/FCER1G/NCKAP1L	4
Community 5	GO:0019724	B cell mediated immunity	6/99	221/18670	0.00115342	0.00762263	0.00551398	C1QA/C1QB/C3/CD74/FCER1G/HLA-E	6
Community 5	GO:0001768	establishment of T cell polarity	2/99	10/18670	0.00121834	0.0079885	0.00577863	CCL19/DOCK2	2
Community 5	GO:1900122	positive regulation of receptor binding	2/99	10/18670	0.00121834	0.0079885	0.00577863	B2M/PLCL2	2
Community 5	GO:0032602	chemokine production	4/99	89/18670	0.00128637	0.00840161	0.00607747	AIF1/CD74/CSF1R/MCOLN2	4
Community 5	GO:0032675	regulation of interleukin-6 production	5/99	152/18670	0.00129542	0.00841178	0.00608482	AIF1/CD74/FCER1G/LILRA2/NCKAP1L	5
Community 5	GO:0032102	negative regulation of response to external stimulus	8/99	400/18670	0.00129799	0.00841178	0.00608482	AIF1/CST7/ETS1/HLA-E/HLA-F/LILRA2/MICB/NLRP3	8
Community 5	GO:0050729	positive regulation of inflammatory response	5/99	153/18670	0.00133364	0.00860943	0.0062278	C3/CD6/ETS1/FCER1G/HLA-E	5
Community 5	GO:0045639	positive regulation of myeloid cell differentiation	4/99	91/18670	0.00139678	0.0089824	0.00649759	CD74/ETS1/EVI2B/NCKAP1L	4
Community 5	GO:1904894	positive regulation of receptor signaling pathway via STAT	4/99	92/18670	0.0014544	0.00931707	0.00673968	CCL5/CSF1R/IL10RA/IL7R	4
Community 5	GO:0001767	establishment of lymphocyte polarity	2/99	11/18670	0.00148394	0.00932763	0.00674733	CCL19/DOCK2	2
Community 5	GO:0002604	regulation of dendritic cell antigen processing and presentation	2/99	11/18670	0.00148394	0.00932763	0.00674733	CCL19/CD74	2
Community 5	GO:0033089	positive regulation of T cell differentiation in thymus	2/99	11/18670	0.00148394	0.00932763	0.00674733	IL7R/RASGRP1	2
Community 5	GO:0045060	negative thymic T cell selection	2/99	11/18670	0.00148394	0.00932763	0.00674733	CD74/DOCK2	2
Community 5	GO:0070673	response to interleukin-18	2/99	11/18670	0.00148394	0.00932763	0.00674733	IL18R1/IL18RAP	2
Community 5	GO:0051668	localization within membrane	4/99	93/18670	0.00151365	0.00947874	0.00685663	CD2/DOCK2/ITGA4/ITGAL	4
Community 5	GO:0030866	cortical actin cytoskeleton organization	3/99	43/18670	0.00153029	0.00951168	0.00688046	NCKAP1L/PLEK/WAS	3
Community 5	GO:0042088	T-helper 1 type immune response	3/99	43/18670	0.00153029	0.00951168	0.00688046	CCL19/IL18R1/IL18RAP	3
Community 5	GO:2000404	regulation of T cell migration	3/99	44/18670	0.00163598	0.00999028	0.00722666	AIF1/CCL5/ITGA4	3
Community 5	GO:0002832	negative regulation of response to biotic stimulus	4/99	95/18670	0.00163716	0.00999028	0.00722666	HLA-E/HLA-F/LILRA2/MICB	4
Community 5	GO:0042116	macrophage activation	4/99	95/18670	0.00163716	0.00999028	0.00722666	AIF1/C1QA/CD74/CST7	4
Community 5	GO:0060337	type I interferon signaling pathway	4/99	95/18670	0.00163716	0.00999028	0.00722666	HLA-B/HLA-E/HLA-F/IRF8	4
Community 5	GO:0071357	cellular response to type I interferon	4/99	95/18670	0.00163716	0.00999028	0.00722666	HLA-B/HLA-E/HLA-F/IRF8	4
Community 5	GO:0032755	positive regulation of interleukin-6 production	4/99	96/18670	0.00170147	0.010345	0.00748322	AIF1/CD74/FCER1G/LILRA2	4
Community 5	GO:0031348	negative regulation of defense response	6/99	239/18670	0.00171877	0.0104123	0.00753192	CST7/ETS1/HLA-E/HLA-F/MICB/NLRP3	6
Community 5	GO:0002820	negative regulation of adaptive immune response	3/99	45/18670	0.00174614	0.0105399	0.00762422	CD160/HLA-F/IL7R	3
Community 5	GO:0002468	dendritic cell antigen processing and presentation	2/99	12/18670	0.00177458	0.0105968	0.0076654	CCL19/CD74	2
Community 5	GO:0043383	negative T cell selection	2/99	12/18670	0.00177458	0.0105968	0.0076654	CD74/DOCK2	2
Community 5	GO:2000341	regulation of chemokine (C-X-C motif) ligand 2 production	2/99	12/18670	0.00177458	0.0105968	0.0076654	CD74/MCOLN2	2
Community 5	GO:0050764	regulation of phagocytosis	4/99	98/18670	0.00183532	0.0109205	0.00789955	C3/DOCK2/FCER1G/NCKAP1L	4
Community 5	GO:0050706	regulation of interleukin-1 beta secretion	3/99	46/18670	0.00186082	0.011033	0.00798092	CCL19/LILRA2/NLRP3	3
Community 5	GO:0042742	defense response to bacterium	7/99	330/18670	0.00187712	0.0110903	0.00802238	CD160/FCER1G/GBP4/HLA-E/IRF8/NLRP3/RNASE6	7
Community 5	GO:0034340	response to type I interferon	4/99	99/18670	0.00190491	0.0112148	0.00811246	HLA-B/HLA-E/HLA-F/IRF8	4
Community 5	GO:0045646	regulation of erythrocyte differentiation	3/99	47/18670	0.00198011	0.011576	0.00837372	B2M/ETS1/NCKAP1L	3
Community 5	GO:0070231	T cell apoptotic process	3/99	47/18670	0.00198011	0.011576	0.00837372	CCL5/GIMAP8/IL7R	3
Community 5	GO:0050830	defense response to Gram-positive bacterium	4/99	101/18670	0.00204953	0.011885	0.00859725	GBP4/HLA-E/NLRP3/RNASE6	4
Community 5	GO:0097696	receptor signaling pathway via STAT	5/99	169/18670	0.00206498	0.011885	0.00859725	CCL5/CSF1R/IL10RA/IL7R/STAT4	5
Community 5	GO:0016322	neuron remodeling	2/99	13/18670	0.00209	0.011885	0.00859725	C1QA/C3	2
Community 5	GO:0035589	G protein-coupled purinergic nucleotide receptor signaling pathway	2/99	13/18670	0.00209	0.011885	0.00859725	GPR34/P2RY13	2
Community 5	GO:0045059	positive thymic T cell selection	2/99	13/18670	0.00209	0.011885	0.00859725	CD74/DOCK2	2
Community 5	GO:0060100	positive regulation of phagocytosis, engulfment	2/99	13/18670	0.00209	0.011885	0.00859725	C3/NCKAP1L	2
Community 5	GO:1905155	positive regulation of membrane invagination	2/99	13/18670	0.00209	0.011885	0.00859725	C3/NCKAP1L	2
Community 5	GO:0001774	microglial cell activation	3/99	48/18670	0.00210404	0.011885	0.00859725	AIF1/C1QA/CST7	3
Community 5	GO:0002269	leukocyte activation involved in inflammatory response	3/99	48/18670	0.00210404	0.011885	0.00859725	AIF1/C1QA/CST7	3
Community 5	GO:0030865	cortical cytoskeleton organization	3/99	48/18670	0.00210404	0.011885	0.00859725	NCKAP1L/PLEK/WAS	3
Community 5	GO:0007229	integrin-mediated signaling pathway	4/99	103/18670	0.00220158	0.0123941	0.00896549	FCER1G/ITGA4/ITGAL/PLEK	4
Community 5	GO:0002704	negative regulation of leukocyte mediated immunity	3/99	49/18670	0.00223271	0.0124852	0.00903144	HLA-E/HLA-F/IL7R	3
Community 5	GO:0032757	positive regulation of interleukin-8 production	3/99	49/18670	0.00223271	0.0124852	0.00903144	CD14/CD2/CD74	3
Community 5	GO:0002695	negative regulation of leukocyte activation	5/99	175/18670	0.00240307	0.0133931	0.00968816	CD74/CST7/HLA-F/MNDA/RUNX3	5
Community 5	GO:0045953	negative regulation of natural killer cell mediated cytotoxicity	2/99	14/18670	0.00242992	0.0134087	0.00969943	HLA-E/HLA-F	2
Community 5	GO:0046629	gamma-delta T cell activation	2/99	14/18670	0.00242992	0.0134087	0.00969943	MICB/NCKAP1L	2
Community 5	GO:0072567	chemokine (C-X-C motif) ligand 2 production	2/99	14/18670	0.00242992	0.0134087	0.00969943	CD74/MCOLN2	2
Community 5	GO:0002712	regulation of B cell mediated immunity	3/99	51/18670	0.00250444	0.0136844	0.00989887	C3/FCER1G/HLA-E	3
Community 5	GO:0002889	regulation of immunoglobulin mediated immune response	3/99	51/18670	0.00250444	0.0136844	0.00989887	C3/FCER1G/HLA-E	3
Community 5	GO:0048260	positive regulation of receptor-mediated endocytosis	3/99	51/18670	0.00250444	0.0136844	0.00989887	B2M/C3/CCL19	3
Community 5	GO:0031529	ruffle organization	3/99	52/18670	0.00264763	0.0144197	0.0104308	AIF1/CSF1R/PLEK	3
Community 5	GO:0048015	phosphatidylinositol-mediated signaling	5/99	181/18670	0.00277977	0.0148398	0.0107347	CCL5/CD160/CSF1R/HCST/RASGRP1	5
Community 5	GO:0002716	negative regulation of natural killer cell mediated immunity	2/99	15/18670	0.00279409	0.0148398	0.0107347	HLA-E/HLA-F	2
Community 5	GO:0032736	positive regulation of interleukin-13 production	2/99	15/18670	0.00279409	0.0148398	0.0107347	HLA-E/NLRP3	2
Community 5	GO:0060099	regulation of phagocytosis, engulfment	2/99	15/18670	0.00279409	0.0148398	0.0107347	C3/NCKAP1L	2
Community 5	GO:0090197	positive regulation of chemokine secretion	2/99	15/18670	0.00279409	0.0148398	0.0107347	AIF1/CSF1R	2
Community 5	GO:2000484	positive regulation of interleukin-8 secretion	2/99	15/18670	0.00279409	0.0148398	0.0107347	CD14/CD2	2
Community 5	GO:0050702	interleukin-1 beta secretion	3/99	53/18670	0.00279578	0.0148398	0.0107347	CCL19/LILRA2/NLRP3	3
Community 5	GO:0050704	regulation of interleukin-1 secretion	3/99	53/18670	0.00279578	0.0148398	0.0107347	CCL19/LILRA2/NLRP3	3
Community 5	GO:0006636	unsaturated fatty acid biosynthetic process	3/99	54/18670	0.00294895	0.0155541	0.0112513	ALOX5AP/CD74/PTGDS	3
Community 5	GO:0070206	protein trimerization	3/99	54/18670	0.00294895	0.0155541	0.0112513	ALOX5AP/CD247/CD74	3
Community 5	GO:0048017	inositol lipid-mediated signaling	5/99	184/18670	0.00298337	0.0156862	0.0113469	CCL5/CD160/CSF1R/HCST/RASGRP1	5
Community 5	GO:0046456	icosanoid biosynthetic process	3/99	55/18670	0.00310719	0.0162859	0.0117808	ALOX5AP/CD74/PTGDS	3
Community 5	GO:0002830	positive regulation of type 2 immune response	2/99	16/18670	0.00318224	0.0164219	0.0118791	CD74/NLRP3	2
Community 5	GO:0032604	granulocyte macrophage colony-stimulating factor production	2/99	16/18670	0.00318224	0.0164219	0.0118791	LILRA2/RASGRP1	2
Community 5	GO:0033033	negative regulation of myeloid cell apoptotic process	2/99	16/18670	0.00318224	0.0164219	0.0118791	CCL5/FCER1G	2
Community 5	GO:0033631	cell-cell adhesion mediated by integrin	2/99	16/18670	0.00318224	0.0164219	0.0118791	CCL5/ITGA4	2
Community 5	GO:1905153	regulation of membrane invagination	2/99	16/18670	0.00318224	0.0164219	0.0118791	C3/NCKAP1L	2
Community 5	GO:1901222	regulation of NIK/NF-kappaB signaling	4/99	117/18670	0.00348956	0.0179525	0.0129863	CCL19/CD14/IL18R1/NLRP3	4
Community 5	GO:0002418	immune response to tumor cell	2/99	17/18670	0.00359412	0.0183386	0.0132656	CD160/PRF1	2
Community 5	GO:1904996	positive regulation of leukocyte adhesion to vascular endothelial cell	2/99	17/18670	0.00359412	0.0183386	0.0132656	ETS1/ITGA4	2
Community 5	GO:0006911	phagocytosis, engulfment	4/99	118/18670	0.00359753	0.0183386	0.0132656	AIF1/C3/FCER1G/NCKAP1L	4
Community 5	GO:0061900	glial cell activation	3/99	58/18670	0.00361285	0.0183608	0.0132816	AIF1/C1QA/CST7	3
Community 5	GO:0002698	negative regulation of immune effector process	4/99	120/18670	0.00382022	0.0193558	0.0140014	HLA-E/HLA-F/IL7R/MICB	4
Community 5	GO:0045576	mast cell activation	3/99	60/18670	0.00397627	0.0200856	0.0145293	FCER1G/LCP2/RASGRP1	3
Community 5	GO:0070233	negative regulation of T cell apoptotic process	2/99	18/18670	0.00402946	0.0201714	0.0145914	CCL5/IL7R	2
Community 5	GO:0090026	positive regulation of monocyte chemotaxis	2/99	18/18670	0.00402946	0.0201714	0.0145914	AIF1/CCL5	2
Community 5	GO:0090196	regulation of chemokine secretion	2/99	18/18670	0.00402946	0.0201714	0.0145914	AIF1/CSF1R	2
Community 5	GO:0030888	regulation of B cell proliferation	3/99	61/18670	0.00416601	0.020609	0.0149079	CD74/MNDA/NCKAP1L	3
Community 5	GO:0034113	heterotypic cell-cell adhesion	3/99	61/18670	0.00416601	0.020609	0.0149079	CD1D/CD2/ITGA4	3
Community 5	GO:0050701	interleukin-1 secretion	3/99	61/18670	0.00416601	0.020609	0.0149079	CCL19/LILRA2/NLRP3	3
Community 5	GO:0050866	negative regulation of cell activation	5/99	199/18670	0.00416618	0.020609	0.0149079	CD74/CST7/HLA-F/MNDA/RUNX3	5
Community 5	GO:0002260	lymphocyte homeostasis	3/99	62/18670	0.00436118	0.02151	0.0155597	CD74/DOCK10/NCKAP1L	3
Community 5	GO:0002710	negative regulation of T cell mediated immunity	2/99	19/18670	0.00448801	0.0218774	0.0158255	HLA-F/IL7R	2
Community 5	GO:0045063	T-helper 1 cell differentiation	2/99	19/18670	0.00448801	0.0218774	0.0158255	CCL19/IL18R1	2
Community 5	GO:0061081	positive regulation of myeloid leukocyte cytokine production involved in immune response	2/99	19/18670	0.00448801	0.0218774	0.0158255	CD74/FCER1G	2
Community 5	GO:2000010	positive regulation of protein localization to cell surface	2/99	19/18670	0.00448801	0.0218774	0.0158255	CD247/FCER1G	2
Community 5	GO:2000401	regulation of lymphocyte migration	3/99	63/18670	0.0045618	0.0221725	0.0160389	AIF1/CCL5/ITGA4	3
Community 5	GO:0002573	myeloid leukocyte differentiation	5/99	204/18670	0.00462585	0.0224186	0.0162169	CCL19/CD74/CSF1R/EVI2B/FCER1G	5
Community 5	GO:0099024	plasma membrane invagination	4/99	127/18670	0.00467302	0.0225817	0.0163349	AIF1/C3/FCER1G/NCKAP1L	4
Community 5	GO:0030100	regulation of endocytosis	5/99	205/18670	0.00472194	0.0227524	0.0164584	B2M/C3/CCL19/CD14/NCKAP1L	5
Community 5	GO:0002827	positive regulation of T-helper 1 type immune response	2/99	20/18670	0.00496952	0.0235862	0.0170616	CCL19/IL18R1	2
Community 5	GO:0033630	positive regulation of cell adhesion mediated by integrin	2/99	20/18670	0.00496952	0.0235862	0.0170616	CCL5/NCKAP1L	2
Community 5	GO:0035458	cellular response to interferon-beta	2/99	20/18670	0.00496952	0.0235862	0.0170616	MNDA/PYHIN1	2
Community 5	GO:0050860	negative regulation of T cell receptor signaling pathway	2/99	20/18670	0.00496952	0.0235862	0.0170616	CD160/ELF1	2
Community 5	GO:0002548	monocyte chemotaxis	3/99	65/18670	0.00497963	0.0235862	0.0170616	AIF1/CCL19/CCL5	3
Community 5	GO:0050854	regulation of antigen receptor-mediated signaling pathway	3/99	65/18670	0.00497963	0.0235862	0.0170616	CD160/ELF1/PLCL2	3
Community 5	GO:0030183	B cell differentiation	4/99	131/18670	0.00521362	0.0246248	0.0178128	DOCK10/ITGA4/NCKAP1L/PLCL2	4
Community 5	GO:0045061	thymic T cell selection	2/99	21/18670	0.00547374	0.0257805	0.0186489	CD74/DOCK2	2
Community 5	GO:0033627	cell adhesion mediated by integrin	3/99	68/18670	0.00564842	0.0265285	0.0191899	CCL5/ITGA4/NCKAP1L	3
Community 5	GO:0070374	positive regulation of ERK1 and ERK2 cascade	5/99	215/18670	0.00576247	0.0269884	0.0195226	CCL19/CCL5/CD74/CSF1R/RASGRP1	5
Community 5	GO:0010324	membrane invagination	4/99	135/18670	0.00579466	0.0270633	0.0195768	AIF1/C3/FCER1G/NCKAP1L	4
Community 5	GO:0032656	regulation of interleukin-13 production	2/99	22/18670	0.00600041	0.0278686	0.0201593	HLA-E/NLRP3	2
Community 5	GO:0045624	positive regulation of T-helper cell differentiation	2/99	22/18670	0.00600041	0.0278686	0.0201593	CCL19/NLRP3	2
Community 5	GO:0002433	immune response-regulating cell surface receptor signaling pathway involved in phagocytosis	4/99	139/18670	0.00641741	0.0296406	0.0214411	CD247/MYO1G/NCKAP1L/WAS	4
Community 5	GO:0038096	Fc-gamma receptor signaling pathway involved in phagocytosis	4/99	139/18670	0.00641741	0.0296406	0.0214411	CD247/MYO1G/NCKAP1L/WAS	4
Community 5	GO:0006898	receptor-mediated endocytosis	6/99	314/18670	0.00654178	0.0300836	0.0217615	B2M/C3/CCL19/CD14/FCER1G/ITGA4	6
Community 5	GO:0002347	response to tumor cell	2/99	23/18670	0.0065493	0.0300836	0.0217615	CD160/PRF1	2
Community 5	GO:0002218	activation of innate immune response	4/99	142/18670	0.0069126	0.0316654	0.0229058	FCER1G/LILRA2/MNDA/PYHIN1	4
Community 5	GO:0002407	dendritic cell chemotaxis	2/99	24/18670	0.00712015	0.0320886	0.0232119	CCL19/CCL5	2
Community 5	GO:0031579	membrane raft organization	2/99	24/18670	0.00712015	0.0320886	0.0232119	CD2/DOCK2	2
Community 5	GO:0033081	regulation of T cell differentiation in thymus	2/99	24/18670	0.00712015	0.0320886	0.0232119	IL7R/RASGRP1	2
Community 5	GO:0042832	defense response to protozoan	2/99	24/18670	0.00712015	0.0320886	0.0232119	GBP4/IRF8	2
Community 5	GO:0043302	positive regulation of leukocyte degranulation	2/99	24/18670	0.00712015	0.0320886	0.0232119	FCER1G/HLA-F	2
Community 5	GO:0071677	positive regulation of mononuclear cell migration	2/99	24/18670	0.00712015	0.0320886	0.0232119	AIF1/CCL5	2
Community 5	GO:0150076	neuroinflammatory response	3/99	75/18670	0.00741049	0.0333073	0.0240935	AIF1/C1QA/CST7	3
Community 5	GO:0009615	response to virus	6/99	323/18670	0.00747293	0.033498	0.0242314	CCL19/CCL5/MICB/NLRP3/PRF1/RNASE6	6
Community 5	GO:0051250	negative regulation of lymphocyte activation	4/99	146/18670	0.00761133	0.0337583	0.0244197	CD74/HLA-F/MNDA/RUNX3	4
Community 5	GO:1904892	regulation of receptor signaling pathway via STAT	4/99	146/18670	0.00761133	0.0337583	0.0244197	CCL5/CSF1R/IL10RA/IL7R	4
Community 5	GO:0001562	response to protozoan	2/99	25/18670	0.00771271	0.0337583	0.0244197	GBP4/IRF8	2
Community 5	GO:0002335	mature B cell differentiation	2/99	25/18670	0.00771271	0.0337583	0.0244197	DOCK10/PLCL2	2
Community 5	GO:0031664	regulation of lipopolysaccharide-mediated signaling pathway	2/99	25/18670	0.00771271	0.0337583	0.0244197	LILRA2/LY86	2
Community 5	GO:0032616	interleukin-13 production	2/99	25/18670	0.00771271	0.0337583	0.0244197	HLA-E/NLRP3	2
Community 5	GO:0090025	regulation of monocyte chemotaxis	2/99	25/18670	0.00771271	0.0337583	0.0244197	AIF1/CCL5	2
Community 5	GO:2000353	positive regulation of endothelial cell apoptotic process	2/99	25/18670	0.00771271	0.0337583	0.0244197	CD160/ITGA4	2
Community 5	GO:2000482	regulation of interleukin-8 secretion	2/99	25/18670	0.00771271	0.0337583	0.0244197	CD14/CD2	2
Community 5	GO:0002262	myeloid cell homeostasis	4/99	147/18670	0.00779301	0.0340207	0.0246095	B2M/ETS1/FCER1G/NCKAP1L	4
Community 5	GO:1901224	positive regulation of NIK/NF-kappaB signaling	3/99	77/18670	0.007967	0.0346452	0.0250613	CCL19/CD14/IL18R1	3
Community 5	GO:0014065	phosphatidylinositol 3-kinase signaling	4/99	148/18670	0.00797752	0.0346452	0.0250613	CCL5/CD160/HCST/RASGRP1	4
Community 5	GO:0072539	T-helper 17 cell differentiation	2/99	26/18670	0.00832676	0.0359751	0.0260233	LY9/NLRP3	2
Community 5	GO:1900120	regulation of receptor binding	2/99	26/18670	0.00832676	0.0359751	0.0260233	B2M/PLCL2	2
Community 5	GO:0050777	negative regulation of immune response	4/99	150/18670	0.00835511	0.0360045	0.0260446	CD160/HLA-E/HLA-F/IL7R	4
Community 5	GO:0002825	regulation of T-helper 1 type immune response	2/99	27/18670	0.00896205	0.0384219	0.0277932	CCL19/IL18R1	2
Community 5	GO:0036336	dendritic cell migration	2/99	27/18670	0.00896205	0.0384219	0.0277932	CCL19/CCL5	2
Community 5	GO:0001516	prostaglandin biosynthetic process	2/99	28/18670	0.00961834	0.0407136	0.029451	CD74/PTGDS	2
Community 5	GO:0001773	myeloid dendritic cell activation	2/99	28/18670	0.00961834	0.0407136	0.029451	CD2/DOCK2	2
Community 5	GO:0035456	response to interferon-beta	2/99	28/18670	0.00961834	0.0407136	0.029451	MNDA/PYHIN1	2
Community 5	GO:0046457	prostanoid biosynthetic process	2/99	28/18670	0.00961834	0.0407136	0.029451	CD74/PTGDS	2
Community 5	GO:1904994	regulation of leukocyte adhesion to vascular endothelial cell	2/99	28/18670	0.00961834	0.0407136	0.029451	ETS1/ITGA4	2
Community 5	GO:0007259	receptor signaling pathway via JAK-STAT	4/99	159/18670	0.0101991	0.0430347	0.03113	CCL5/CSF1R/IL10RA/STAT4	4
Community 5	GO:0033032	regulation of myeloid cell apoptotic process	2/99	29/18670	0.0102954	0.0430347	0.03113	CCL5/FCER1G	2
Community 5	GO:0050855	regulation of B cell receptor signaling pathway	2/99	29/18670	0.0102954	0.0430347	0.03113	ELF1/PLCL2	2
Community 5	GO:0072538	T-helper 17 type immune response	2/99	29/18670	0.0102954	0.0430347	0.03113	LY9/NLRP3	2
Community 5	GO:0072606	interleukin-8 secretion	2/99	29/18670	0.0102954	0.0430347	0.03113	CD14/CD2	2
Community 5	GO:0045637	regulation of myeloid cell differentiation	5/99	251/18670	0.0108471	0.0452279	0.0327165	B2M/CD74/ETS1/EVI2B/NCKAP1L	5
Community 5	GO:0002828	regulation of type 2 immune response	2/99	30/18670	0.010993	0.0453834	0.0328289	CD74/NLRP3	2
Community 5	GO:0009595	detection of biotic stimulus	2/99	30/18670	0.010993	0.0453834	0.0328289	CD1D/NLRP3	2
Community 5	GO:0021772	olfactory bulb development	2/99	30/18670	0.010993	0.0453834	0.0328289	CSF1R/EOMES	2
Community 5	GO:0061082	myeloid leukocyte cytokine production	2/99	30/18670	0.010993	0.0453834	0.0328289	CD74/FCER1G	2
Community 5	GO:0070098	chemokine-mediated signaling pathway	3/99	88/18670	0.011463	0.0472072	0.0341482	CCL19/CCL5/CXCR6	3
Community 5	GO:0010543	regulation of platelet activation	2/99	31/18670	0.0117109	0.0475413	0.0343899	FCER1G/PLEK	2
Community 5	GO:0021988	olfactory lobe development	2/99	31/18670	0.0117109	0.0475413	0.0343899	CSF1R/EOMES	2
Community 5	GO:0030431	sleep	2/99	31/18670	0.0117109	0.0475413	0.0343899	PTGDR/PTGDS	2
Community 5	GO:0034694	response to prostaglandin	2/99	31/18670	0.0117109	0.0475413	0.0343899	CCL19/PTGDR	2
Community 5	GO:0045648	positive regulation of erythrocyte differentiation	2/99	31/18670	0.0117109	0.0475413	0.0343899	ETS1/NCKAP1L	2
Community 5	GO:0006959	humoral immune response	6/99	356/18670	0.0117147	0.0475413	0.0343899	C1QA/C1QB/C3/HLA-E/POU2AF1/RNASE6	6
Community 5	GO:0046427	positive regulation of receptor signaling pathway via JAK-STAT	3/99	89/18670	0.011818	0.0478443	0.0346091	CCL5/CSF1R/IL10RA	3
Community 5	GO:0071674	mononuclear cell migration	3/99	90/18670	0.0121793	0.0491878	0.0355809	AIF1/CCL19/CCL5	3
Community 5	GO:0035590	purinergic nucleotide receptor signaling pathway	2/99	32/18670	0.0124488	0.0499147	0.0361068	GPR34/P2RY13	2
Community 5	GO:0070207	protein homotrimerization	2/99	32/18670	0.0124488	0.0499147	0.0361068	ALOX5AP/CD247	2
Community 5	GO:2000778	positive regulation of interleukin-6 secretion	2/99	32/18670	0.0124488	0.0499147	0.0361068	AIF1/LILRA2	2

## Sheet: Supplemental Table S3
Supplemental Table S3: Gene Ontology Biological Processes for the Ta stage communities of coexpressed genes
Cluster	ID	Description	GeneRatio	BgRatio	pvalue	p.adjust	qvalue	geneID	Count
Community 1	GO:0006413	translational initiation	18/209	193/18670	6.23114e-12	1.488e-08	1.39118e-08	DDX3X/DHX29/EIF1B/EIF2S3/EIF4EBP2/EIF4G2/NCK1/PAIP2/POLR2D/RPL15/RPL30/RPL38/RPL7/RPS23/RPS25/RPS27/RPS27A/RPS4X	18
Community 1	GO:0022900	electron transport chain	15/209	186/18670	2.88607e-09	3.07033e-06	2.87057e-06	ADH5/COX7A2/COX7B/COX7C/CYB5A/DLD/ETFA/NDUFA1/NDUFA12/NDUFA4/NDUFB3/NDUFB6/NDUFS4/UQCRC2/UQCRFS1	15
Community 1	GO:0015980	energy derivation by oxidation of organic compounds	18/209	286/18670	3.9046e-09	3.07033e-06	2.87057e-06	CAT/COX7B/COX7C/DLD/ETFA/IDH1/NDUFA1/NDUFA12/NDUFA4/NDUFB3/NDUFB6/NDUFS4/PPP1CB/PPP1CC/PPP1R2/SUCLA2/UQCRC2/UQCRFS1	18
Community 1	GO:0045333	cellular respiration	15/209	194/18670	5.14293e-09	3.07033e-06	2.87057e-06	CAT/COX7B/COX7C/DLD/ETFA/IDH1/NDUFA1/NDUFA12/NDUFA4/NDUFB3/NDUFB6/NDUFS4/SUCLA2/UQCRC2/UQCRFS1	15
Community 1	GO:0022904	respiratory electron transport chain	12/209	117/18670	7.72581e-09	3.68985e-06	3.44978e-06	COX7B/COX7C/DLD/ETFA/NDUFA1/NDUFA12/NDUFA4/NDUFB3/NDUFB6/NDUFS4/UQCRC2/UQCRFS1	12
Community 1	GO:0042775	mitochondrial ATP synthesis coupled electron transport	11/209	97/18670	1.14025e-08	4.33915e-06	4.05684e-06	COX7B/COX7C/DLD/NDUFA1/NDUFA12/NDUFA4/NDUFB3/NDUFB6/NDUFS4/UQCRC2/UQCRFS1	11
Community 1	GO:0042773	ATP synthesis coupled electron transport	11/209	98/18670	1.27195e-08	4.33915e-06	4.05684e-06	COX7B/COX7C/DLD/NDUFA1/NDUFA12/NDUFA4/NDUFB3/NDUFB6/NDUFS4/UQCRC2/UQCRFS1	11
Community 1	GO:0006119	oxidative phosphorylation	12/209	145/18670	8.66045e-08	2.58514e-05	2.41695e-05	COX7A2/COX7B/COX7C/DLD/NDUFA1/NDUFA12/NDUFA4/NDUFB3/NDUFB6/NDUFS4/UQCRC2/UQCRFS1	12
Community 1	GO:0000956	nuclear-transcribed mRNA catabolic process	13/209	207/18670	6.22592e-07	0.000165194	0.000154447	ETF1/EXOSC1/LSM3/POLR2D/RPL15/RPL30/RPL38/RPL7/RPS23/RPS25/RPS27/RPS27A/RPS4X	13
Community 1	GO:0045047	protein targeting to ER	10/209	118/18670	8.48938e-07	0.000202726	0.000189537	RPL15/RPL30/RPL38/RPL7/RPS23/RPS25/RPS27/RPS27A/RPS4X/SPCS2	10
Community 1	GO:0000184	nuclear-transcribed mRNA catabolic process, nonsense-mediated decay	10/209	120/18670	9.91653e-07	0.000215279	0.000201272	ETF1/RPL15/RPL30/RPL38/RPL7/RPS23/RPS25/RPS27/RPS27A/RPS4X	10
Community 1	GO:0072599	establishment of protein localization to endoplasmic reticulum	10/209	122/18670	1.15489e-06	0.000229822	0.00021487	RPL15/RPL30/RPL38/RPL7/RPS23/RPS25/RPS27/RPS27A/RPS4X/SPCS2	10
Community 1	GO:0006417	regulation of translation	18/209	424/18670	1.44554e-06	0.000265534	0.000248258	CNBP/DDX3X/DHX29/DPH5/EIF1B/EIF2S3/EIF4EBP2/EIF4G2/ETF1/MRPS27/MTRF1/NCK1/NGDN/PAIP2/POLR2D/RPL38/RPS27L/RPS4X	18
Community 1	GO:0034248	regulation of cellular amide metabolic process	19/209	476/18670	1.81987e-06	0.000291816	0.00027283	CNBP/DDX3X/DHX29/DPH5/EIF1B/EIF2S3/EIF4EBP2/EIF4G2/ETF1/MRPS27/MTRF1/NCK1/NGDN/PAIP2/POLR2D/RPL38/RPS27L/RPS4X/TMED10	19
Community 1	GO:0002181	cytoplasmic translation	9/209	100/18670	1.83302e-06	0.000291816	0.00027283	CNBP/DPH5/EIF2S3/ETF1/NCK1/RPL15/RPL30/RPL38/RPS23	9
Community 1	GO:0006415	translational termination	9/209	104/18670	2.54735e-06	0.000357841	0.00033456	ETF1/MRPL20/MRPL33/MRPL39/MRPL44/MRPL49/MRPS18C/MRPS27/MTRF1	9
Community 1	GO:0006120	mitochondrial electron transport, NADH to ubiquinone	7/209	55/18670	2.56383e-06	0.000357841	0.00033456	DLD/NDUFA1/NDUFA12/NDUFA4/NDUFB3/NDUFB6/NDUFS4	7
Community 1	GO:0006614	SRP-dependent cotranslational protein targeting to membrane	9/209	105/18670	2.75944e-06	0.000357841	0.00033456	RPL15/RPL30/RPL38/RPL7/RPS23/RPS25/RPS27/RPS27A/RPS4X	9
Community 1	GO:0006446	regulation of translational initiation	8/209	79/18670	2.84715e-06	0.000357841	0.00033456	DDX3X/DHX29/EIF1B/EIF4EBP2/EIF4G2/NCK1/PAIP2/POLR2D	8
Community 1	GO:0006613	cotranslational protein targeting to membrane	9/209	109/18670	3.76691e-06	0.000449769	0.000420506	RPL15/RPL30/RPL38/RPL7/RPS23/RPS25/RPS27/RPS27A/RPS4X	9
Community 1	GO:0019083	viral transcription	11/209	177/18670	5.12483e-06	0.000582767	0.000544851	POLR2C/POLR2D/RPL15/RPL30/RPL38/RPL7/RPS23/RPS25/RPS27/RPS27A/RPS4X	11
Community 1	GO:0070972	protein localization to endoplasmic reticulum	10/209	147/18670	6.24439e-06	0.000668261	0.000624782	RPL15/RPL30/RPL38/RPL7/RPS23/RPS25/RPS27/RPS27A/RPS4X/SPCS2	10
Community 1	GO:0009060	aerobic respiration	8/209	88/18670	6.43635e-06	0.000668261	0.000624782	CAT/COX7B/COX7C/DLD/IDH1/NDUFA4/SUCLA2/UQCRC2	8
Community 1	GO:0070126	mitochondrial translational termination	8/209	89/18670	7.00477e-06	0.000696975	0.000651628	MRPL20/MRPL33/MRPL39/MRPL44/MRPL49/MRPS18C/MRPS27/MTRF1	8
Community 1	GO:0006605	protein targeting	17/209	435/18670	8.56143e-06	0.000817788	0.000764581	AP3M1/BNIP3L/CAT/IDH1/NCOA4/RPL15/RPL30/RPL38/RPL7/RPS23/RPS25/RPS27/RPS27A/RPS4X/SDCBP/SPCS2/UQCRC2	17
Community 1	GO:0019080	viral gene expression	11/209	191/18670	1.05802e-05	0.000971748	0.000908524	POLR2C/POLR2D/RPL15/RPL30/RPL38/RPL7/RPS23/RPS25/RPS27/RPS27A/RPS4X	11
Community 1	GO:0045727	positive regulation of translation	9/209	127/18670	1.31664e-05	0.00116449	0.00108873	CNBP/DDX3X/DHX29/EIF2S3/MRPS27/NCK1/POLR2D/RPS27L/RPS4X	9
Community 1	GO:0006283	transcription-coupled nucleotide-excision repair	7/209	73/18670	1.7364e-05	0.00144295	0.00134907	CCNH/COPS4/GTF2H5/ISY1/POLR2C/POLR2D/RPS27A	7
Community 1	GO:0032984	protein-containing complex disassembly	14/209	323/18670	1.75233e-05	0.00144295	0.00134907	CHMP2B/CHMP5/ETF1/GABARAPL2/KIF2A/LIMA1/MRPL20/MRPL33/MRPL39/MRPL44/MRPL49/MRPS18C/MRPS27/MTRF1	14
Community 1	GO:0006289	nucleotide-excision repair	8/209	109/18670	3.11304e-05	0.00247798	0.00231676	CCNH/COPS4/GTF2H5/ISY1/POLR2C/POLR2D/RPS27A/SIRT1	8
Community 1	GO:0043624	cellular protein complex disassembly	11/209	217/18670	3.46717e-05	0.00267084	0.00249707	ETF1/KIF2A/LIMA1/MRPL20/MRPL33/MRPL39/MRPL44/MRPL49/MRPS18C/MRPS27/MTRF1	11
Community 1	GO:0046034	ATP metabolic process	13/209	304/18670	4.03681e-05	0.00301247	0.00281647	ATP6V1B2/COX7A2/COX7B/COX7C/DLD/NDUFA1/NDUFA12/NDUFA4/NDUFB3/NDUFB6/NDUFS4/UQCRC2/UQCRFS1	13
Community 1	GO:0034250	positive regulation of cellular amide metabolic process	9/209	152/18670	5.47707e-05	0.00396341	0.00370554	CNBP/DDX3X/DHX29/EIF2S3/MRPS27/NCK1/POLR2D/RPS27L/RPS4X	9
Community 1	GO:0070125	mitochondrial translational elongation	7/209	88/18670	5.87257e-05	0.00412462	0.00385626	MRPL20/MRPL33/MRPL39/MRPL44/MRPL49/MRPS18C/MRPS27	7
Community 1	GO:0006402	mRNA catabolic process	14/209	364/18670	6.45751e-05	0.00440587	0.00411921	ETF1/EXOSC1/LSM3/POLR2D/PSMD6/RPL15/RPL30/RPL38/RPL7/RPS23/RPS25/RPS27/RPS27A/RPS4X	14
Community 1	GO:0010257	NADH dehydrogenase complex assembly	6/209	64/18670	7.99746e-05	0.0051616	0.00482578	NDUFA1/NDUFA12/NDUFB3/NDUFB6/NDUFS4/TMEM126B	6
Community 1	GO:0032981	mitochondrial respiratory chain complex I assembly	6/209	64/18670	7.99746e-05	0.0051616	0.00482578	NDUFA1/NDUFA12/NDUFB3/NDUFB6/NDUFS4/TMEM126B	6
Community 1	GO:0006612	protein targeting to membrane	10/209	202/18670	9.60337e-05	0.00603496	0.00564231	RPL15/RPL30/RPL38/RPL7/RPS23/RPS25/RPS27/RPS27A/RPS4X/SDCBP	10
Community 1	GO:0019886	antigen processing and presentation of exogenous peptide antigen via MHC class II	7/209	98/18670	0.000116471	0.0071316	0.00666761	CANX/CLTA/DCTN3/DCTN6/DYNC1I2/KIF2A/LGMN	7
Community 1	GO:0006414	translational elongation	8/209	133/18670	0.000127732	0.00762558	0.00712944	DPH5/MRPL20/MRPL33/MRPL39/MRPL44/MRPL49/MRPS18C/MRPS27	8
Community 1	GO:0002495	antigen processing and presentation of peptide antigen via MHC class II	7/209	101/18670	0.000140771	0.00805534	0.00753124	CANX/CLTA/DCTN3/DCTN6/DYNC1I2/KIF2A/LGMN	7
Community 1	GO:0032543	mitochondrial translation	8/209	135/18670	0.000141677	0.00805534	0.00753124	MRPL20/MRPL33/MRPL39/MRPL44/MRPL49/MRPS18C/MRPS27/MTRF1	8
Community 1	GO:0002504	antigen processing and presentation of peptide or polysaccharide antigen via MHC class II	7/209	102/18670	0.000149728	0.00831512	0.00777412	CANX/CLTA/DCTN3/DCTN6/DYNC1I2/KIF2A/LGMN	7
Community 1	GO:0006401	RNA catabolic process	14/209	397/18670	0.000160983	0.00873697	0.00816852	ETF1/EXOSC1/LSM3/POLR2D/PSMD6/RPL15/RPL30/RPL38/RPL7/RPS23/RPS25/RPS27/RPS27A/RPS4X	14
Community 1	GO:0051186	cofactor metabolic process	15/209	449/18670	0.00016998	0.00902029	0.00843341	CAT/CYB5A/DLD/GCLC/GSTO1/IDH1/ISCA1/LMBRD1/MAT2B/MGST1/MOCS2/NFU1/PCCA/PRDX3/SUCLA2	15
Community 1	GO:0007034	vacuolar transport	8/209	143/18670	0.000210623	0.0108496	0.0101437	AP3M1/CCDC91/CHMP2B/CHMP5/LEPROTL1/NCOA4/NDFIP1/VPS36	8
Community 1	GO:0019852	L-ascorbic acid metabolic process	3/209	11/18670	0.000213539	0.0108496	0.0101437	CYB5A/GCLC/GSTO1	3
Community 1	GO:0022613	ribonucleoprotein complex biogenesis	15/209	468/18670	0.000265342	0.0132008	0.0123419	DDX3X/EIF2S3/EXOSC1/GTF2H5/ISY1/MRPL20/NGDN/NUDT21/POLR2D/RIOK2/RPL38/RPL7/RPS27/RPS27L/SIRT1	15
Community 1	GO:0043161	proteasome-mediated ubiquitin-dependent protein catabolic process	14/209	419/18670	0.00027968	0.0136301	0.0127433	AMN1/DNAJB9/FBXL3/FBXW11/GCLC/MAPK9/PCNP/PLAA/PPP2CB/PSMD6/RNF14/RPS27A/SDCBP/SIRT1	14
Community 1	GO:0010498	proteasomal protein catabolic process	15/209	477/18670	0.00032472	0.015284	0.0142896	AMN1/DNAJB9/FBXL3/FBXW11/GABARAPL2/GCLC/MAPK9/PCNP/PLAA/PPP2CB/PSMD6/RNF14/RPS27A/SDCBP/SIRT1	15
Community 1	GO:0016311	dephosphorylation	15/209	478/18670	0.000331974	0.015284	0.0142896	ACP1/APTX/CDC14B/CTDSP2/FBXW11/INPP1/IQGAP1/NCK1/NT5DC1/PPP1CB/PPP1CC/PPP1R12A/PPP1R2/PPP2CB/PPP2R3C	15
Community 1	GO:0045948	positive regulation of translational initiation	4/209	30/18670	0.000332818	0.015284	0.0142896	DDX3X/DHX29/NCK1/POLR2D	4
Community 1	GO:0090150	establishment of protein localization to membrane	12/209	332/18670	0.000379139	0.0170827	0.0159713	BBS2/GOLPH3/RPL15/RPL30/RPL38/RPL7/RPS23/RPS25/RPS27/RPS27A/RPS4X/SDCBP	12
Community 1	GO:0006370	7-methylguanosine mRNA capping	4/209	33/18670	0.000484082	0.0208327	0.0194773	CCNH/GTF2H5/POLR2C/POLR2D	4
Community 1	GO:0071985	multivesicular body sorting pathway	4/209	33/18670	0.000484082	0.0208327	0.0194773	CHMP2B/CHMP5/LEPROTL1/VPS36	4
Community 1	GO:0140053	mitochondrial gene expression	8/209	162/18670	0.000488539	0.0208327	0.0194773	MRPL20/MRPL33/MRPL39/MRPL44/MRPL49/MRPS18C/MRPS27/MTRF1	8
Community 1	GO:0042254	ribosome biogenesis	11/209	297/18670	0.000540723	0.0220122	0.0205801	DDX3X/EXOSC1/GTF2H5/MRPL20/NGDN/RIOK2/RPL38/RPL7/RPS27/RPS27L/SIRT1	11
Community 1	GO:0009452	7-methylguanosine RNA capping	4/209	34/18670	0.000543853	0.0220122	0.0205801	CCNH/GTF2H5/POLR2C/POLR2D	4
Community 1	GO:0036260	RNA capping	4/209	34/18670	0.000543853	0.0220122	0.0205801	CCNH/GTF2H5/POLR2C/POLR2D	4
Community 1	GO:0042255	ribosome assembly	5/209	63/18670	0.000695381	0.0276762	0.0258755	DDX3X/MRPL20/RPL38/RPS27/RPS27L	5
Community 1	GO:0033108	mitochondrial respiratory chain complex assembly	6/209	96/18670	0.000735443	0.0287908	0.0269176	NDUFA1/NDUFA12/NDUFB3/NDUFB6/NDUFS4/TMEM126B	6
Community 1	GO:0006766	vitamin metabolic process	7/209	134/18670	0.000788049	0.0303526	0.0283778	CYB5A/GCLC/GSTO1/LGMN/LMBRD1/PCCA/RDH10	7
Community 1	GO:0002478	antigen processing and presentation of exogenous peptide antigen	8/209	175/18670	0.000811553	0.0307617	0.0287603	CANX/CLTA/DCTN3/DCTN6/DYNC1I2/KIF2A/LGMN/PSMD6	8
Community 1	GO:0045324	late endosome to vacuole transport	3/209	17/18670	0.00083746	0.0312477	0.0292147	CHMP2B/LEPROTL1/VPS36	3
Community 1	GO:0042274	ribosomal small subunit biogenesis	5/209	67/18670	0.000921588	0.0338577	0.0316549	NGDN/RIOK2/RPL38/RPS27/RPS27L	5
Community 1	GO:0019882	antigen processing and presentation	9/209	226/18670	0.00103737	0.037283	0.0348573	CANX/CLTA/DCTN3/DCTN6/DYNC1I2/KIF2A/LGMN/PSMD6/RAB4A	9
Community 1	GO:0019884	antigen processing and presentation of exogenous antigen	8/209	182/18670	0.00104605	0.037283	0.0348573	CANX/CLTA/DCTN3/DCTN6/DYNC1I2/KIF2A/LGMN/PSMD6	8
Community 1	GO:0000028	ribosomal small subunit assembly	3/209	19/18670	0.00117386	0.0406256	0.0379825	RPL38/RPS27/RPS27L	3
Community 1	GO:0034063	stress granule assembly	3/209	19/18670	0.00117386	0.0406256	0.0379825	DDX3X/G3BP2/RPS23	3
Community 1	GO:0048002	antigen processing and presentation of peptide antigen	8/209	189/18670	0.00133187	0.0454356	0.0424795	CANX/CLTA/DCTN3/DCTN6/DYNC1I2/KIF2A/LGMN/PSMD6	8
Community 2	GO:0030198	extracellular matrix organization	36/182	368/18670	8.38579e-26	1.33742e-22	1.08413e-22	A2M/ABI3BP/ADAMTSL2/AEBP1/COL14A1/COL15A1/COL16A1/COL1A2/COL5A1/COL6A1/COL6A2/COL6A3/CRISPLD2/CTSG/CTSK/DCN/EMILIN1/FBLN5/FOXF1/GAS6/ITGA8/JAM2/JAM3/LAMA2/LAMC3/LUM/MFAP4/MFAP5/MMP2/MYH11/PDGFRA/PDPN/RECK/SMOC2/TNC/VCAM1	36
Community 2	GO:0043062	extracellular structure organization	36/182	369/18670	9.22043e-26	1.33742e-22	1.08413e-22	A2M/ABI3BP/ADAMTSL2/AEBP1/COL14A1/COL15A1/COL16A1/COL1A2/COL5A1/COL6A1/COL6A2/COL6A3/CRISPLD2/CTSG/CTSK/DCN/EMILIN1/FBLN5/FOXF1/GAS6/ITGA8/JAM2/JAM3/LAMA2/LAMC3/LUM/MFAP4/MFAP5/MMP2/MYH11/PDGFRA/PDPN/RECK/SMOC2/TNC/VCAM1	36
Community 2	GO:0006936	muscle contraction	20/182	363/18670	4.45701e-10	4.30992e-07	3.49367e-07	ACTA2/ACTC1/ACTG2/ATP1A2/BIN1/CALD1/CASQ2/CNN1/CRYAB/DES/EDNRA/FGF13/HSPB6/LMOD1/MYH11/MYL9/MYLK/MYOCD/RGS2/SORBS1	20
Community 2	GO:0003012	muscle system process	21/182	472/18670	7.36425e-09	5.34092e-06	4.3294e-06	ACTA2/ACTC1/ACTG2/ATP1A2/BIN1/CALD1/CASQ2/CNN1/CRYAB/DES/EDNRA/FGF13/HSPB6/LMOD1/MEF2C/MYH11/MYL9/MYLK/MYOCD/RGS2/SORBS1	21
Community 2	GO:0031589	cell-substrate adhesion	18/182	354/18670	1.21879e-08	7.07141e-06	5.73216e-06	ABI3BP/AXL/COL16A1/EMILIN1/EPHA3/FAM107A/FBLN5/FOXF1/GAS6/ITGA8/JAM3/LAMC3/LIMS2/MYADM/PDPN/SMOC2/SORBS1/VCAM1	18
Community 2	GO:0060485	mesenchyme development	15/182	279/18670	1.028e-07	4.9704e-05	4.02906e-05	ACTA2/ACTC1/ACTG2/BMP5/DACT3/DCHS1/EDNRA/EPHA3/FOXF1/ISL1/MEF2C/PDPN/RBM24/TCF21/ZEB2	15
Community 2	GO:0071229	cellular response to acid chemical	13/182	209/18670	1.41357e-07	5.85822e-05	4.74873e-05	COL16A1/COL1A2/COL6A1/EPHA3/KCNMB1/MMP2/PDGFC/PDGFRA/PID1/PTGFR/RORB/SERPINF1/TNC	13
Community 2	GO:0032970	regulation of actin filament-based process	17/182	388/18670	2.67702e-07	9.70756e-05	7.86904e-05	ATP1A2/BIN1/CXCL12/DIXDC1/EPHA3/FAM107A/FGF13/JAM3/LMOD1/MEF2C/MYADM/PAM/PDGFRA/PDPN/RHOJ/SLIT2/SYNPO2	17
Community 2	GO:0072132	mesenchyme morphogenesis	7/182	52/18670	6.88599e-07	0.000221958	0.000179922	ACTA2/ACTC1/ACTG2/BMP5/DCHS1/FOXF1/ISL1	7
Community 2	GO:0042692	muscle cell differentiation	16/182	385/18670	1.22501e-06	0.000355376	0.000288072	ACTC1/BIN1/BOC/CASQ2/CSRP1/FLNC/FOXF1/ITGA8/LMOD1/MEF2C/MYH11/MYOCD/PDGFRA/RBM24/RGS2/TMEM119	16
Community 2	GO:0085029	extracellular matrix assembly	6/182	41/18670	2.67622e-06	0.000702269	0.000569266	COL1A2/EMILIN1/FBLN5/GAS6/MFAP4/MYH11	6
Community 2	GO:0061448	connective tissue development	13/182	273/18670	2.90494e-06	0.000702269	0.000569266	ACTA2/BMP5/COL14A1/COL5A1/COL6A1/COL6A2/COL6A3/CTSK/CYTL1/EFEMP1/LUM/MEF2C/ROR2	13
Community 2	GO:0001655	urogenital system development	14/182	330/18670	4.59223e-06	0.00102477	0.000830691	ACTA2/DCHS1/DCN/FOXF1/ITGA8/LRRK2/MEF2C/MYOCD/PCSK5/PDGFRA/SERPINF1/SLIT2/TCF21/TNC	14
Community 2	GO:0030336	negative regulation of cell migration	14/182	334/18670	5.27313e-06	0.00103611	0.000839877	BMP5/CXCL12/CYGB/DACH1/DCN/DPYSL3/EMILIN1/MEF2C/MYOCD/NAV3/PODN/RECK/SERPINF1/SLIT2	14
Community 2	GO:0051271	negative regulation of cellular component movement	15/182	384/18670	5.6666e-06	0.00103611	0.000839877	BIN1/BMP5/CXCL12/CYGB/DACH1/DCN/DPYSL3/EMILIN1/MEF2C/MYOCD/NAV3/PODN/RECK/SERPINF1/SLIT2	15
Community 2	GO:0072001	renal system development	13/182	293/18670	6.27605e-06	0.00103611	0.000839877	ACTA2/DCHS1/DCN/FOXF1/ITGA8/LRRK2/MEF2C/MYOCD/PCSK5/PDGFRA/SERPINF1/SLIT2/TCF21	13
Community 2	GO:0048565	digestive tract development	9/182	134/18670	6.68645e-06	0.00103611	0.000839877	DACT1/DCHS1/FOXF1/MYOCD/PCSK5/PDGFC/PDGFRA/RARRES2/TCF21	9
Community 2	GO:0051216	cartilage development	11/182	209/18670	6.69106e-06	0.00103611	0.000839877	BMP5/COL14A1/COL6A1/COL6A2/COL6A3/CTSK/CYTL1/EFEMP1/LUM/MEF2C/ROR2	11
Community 2	GO:0030239	myofibril assembly	7/182	73/18670	7.06008e-06	0.00103611	0.000839877	ACTC1/CASQ2/CSRP1/LMOD1/MEF2C/MYH11/PDGFRA	7
Community 2	GO:0032956	regulation of actin cytoskeleton organization	14/182	343/18670	7.14309e-06	0.00103611	0.000839877	BIN1/CXCL12/DIXDC1/EPHA3/FAM107A/JAM3/LMOD1/MEF2C/MYADM/PAM/PDGFRA/RHOJ/SLIT2/SYNPO2	14
Community 2	GO:0010975	regulation of neuron projection development	17/182	499/18670	8.17214e-06	0.00107911	0.000874735	BMP5/CHN1/CNTN1/CXCL12/DPYSL2/DPYSL3/EPHA3/FGF13/LINGO1/LRRK2/MAP1B/MEF2C/NR2F1/RGS2/SERPINF1/SLIT2/ZEB2	17
Community 2	GO:0060536	cartilage morphogenesis	5/182	29/18670	8.18351e-06	0.00107911	0.000874735	COL14A1/COL6A1/COL6A2/COL6A3/MEF2C	5
Community 2	GO:2000146	negative regulation of cell motility	14/182	349/18670	8.69627e-06	0.00109686	0.000889129	BMP5/CXCL12/CYGB/DACH1/DCN/DPYSL3/EMILIN1/MEF2C/MYOCD/NAV3/PODN/RECK/SERPINF1/SLIT2	14
Community 2	GO:1902903	regulation of supramolecular fiber organization	14/182	353/18670	9.89138e-06	0.00119562	0.000969182	AEBP1/BIN1/CLIP3/CRYAB/CXCL12/EMILIN1/FGF13/LMOD1/MAP1B/MEF2C/MYADM/NAV3/SLIT2/SYNPO2	14
Community 2	GO:1902904	negative regulation of supramolecular fiber organization	9/182	142/18670	1.07093e-05	0.00124271	0.00100735	CLIP3/CRYAB/EMILIN1/FGF13/LMOD1/MAP1B/MYADM/NAV3/SLIT2	9
Community 2	GO:0060537	muscle tissue development	15/182	408/18670	1.1675e-05	0.00130266	0.00105595	ACTC1/BMP5/CSRP1/DCN/HLF/ISL1/ITGA8/MEF2C/MYH11/MYLK/MYOCD/PDGFRA/RBM24/RGS2/TCF21	15
Community 2	GO:0006939	smooth muscle contraction	8/182	110/18670	1.22824e-05	0.00131968	0.00106974	ACTA2/ATP1A2/CNN1/EDNRA/MYH11/MYLK/MYOCD/RGS2	8
Community 2	GO:0055123	digestive system development	9/182	146/18670	1.33973e-05	0.00138455	0.00112233	DACT1/DCHS1/FOXF1/MYOCD/PCSK5/PDGFC/PDGFRA/RARRES2/TCF21	9
Community 2	GO:0030199	collagen fibril organization	6/182	54/18670	1.38407e-05	0.00138455	0.00112233	AEBP1/COL14A1/COL1A2/COL5A1/EMILIN1/LUM	6
Community 2	GO:0055001	muscle cell development	10/182	186/18670	1.47171e-05	0.00142315	0.00115362	ACTC1/BIN1/CASQ2/CSRP1/FLNC/LMOD1/MEF2C/MYH11/PDGFRA/RGS2	10
Community 2	GO:0032963	collagen metabolic process	8/182	115/18670	1.7014e-05	0.00155216	0.00125819	COL15A1/COL1A2/COL5A1/CTSK/CYGB/EMILIN1/MFAP4/MMP2	8
Community 2	GO:0021885	forebrain cell migration	6/182	56/18670	1.71214e-05	0.00155216	0.00125819	AXL/CXCL12/DIXDC1/FGF13/LRRK2/SLIT2	6
Community 2	GO:0048566	embryonic digestive tract development	5/182	34/18670	1.84327e-05	0.0016204	0.00131351	FOXF1/PCSK5/PDGFRA/RARRES2/TCF21	5
Community 2	GO:0040013	negative regulation of locomotion	14/182	381/18670	2.31753e-05	0.00188377	0.001527	BMP5/CXCL12/CYGB/DACH1/DCN/DPYSL3/EMILIN1/MEF2C/MYOCD/NAV3/PODN/RECK/SERPINF1/SLIT2	14
Community 2	GO:0003414	chondrocyte morphogenesis involved in endochondral bone morphogenesis	4/182	18/18670	2.4026e-05	0.00188377	0.001527	COL14A1/COL6A1/COL6A2/COL6A3	4
Community 2	GO:0003429	growth plate cartilage chondrocyte morphogenesis	4/182	18/18670	2.4026e-05	0.00188377	0.001527	COL14A1/COL6A1/COL6A2/COL6A3	4
Community 2	GO:0090171	chondrocyte morphogenesis	4/182	18/18670	2.4026e-05	0.00188377	0.001527	COL14A1/COL6A1/COL6A2/COL6A3	4
Community 2	GO:0031032	actomyosin structure organization	10/182	199/18670	2.63684e-05	0.00201302	0.00163177	ACTC1/CASQ2/CNN1/CSRP1/EPB41L2/LMOD1/MEF2C/MYH11/PDGFRA/SORBS1	10
Community 2	GO:0003422	growth plate cartilage morphogenesis	4/182	19/18670	3.02017e-05	0.00224654	0.00182107	COL14A1/COL6A1/COL6A2/COL6A3	4
Community 2	GO:0051146	striated muscle cell differentiation	12/182	293/18670	3.16951e-05	0.00229869	0.00186334	ACTC1/CASQ2/CSRP1/FLNC/LMOD1/MEF2C/MYH11/MYOCD/PDGFRA/RBM24/RGS2/TMEM119	12
Community 2	GO:0001101	response to acid chemical	13/182	343/18670	3.32093e-05	0.00234976	0.00190474	COL16A1/COL1A2/COL6A1/EPHA3/KCNMB1/MMP2/PDGFC/PDGFRA/PID1/PTGFR/RORB/SERPINF1/TNC	13
Community 2	GO:0035051	cardiocyte differentiation	9/182	167/18670	3.89379e-05	0.0026895	0.00218013	ACTC1/ISL1/MEF2C/MYH11/MYOCD/PDGFRA/PRICKLE1/RGS2/VCAM1	9
Community 2	GO:0010769	regulation of cell morphogenesis involved in differentiation	12/182	301/18670	4.11904e-05	0.00277891	0.00225261	CHN1/CXCL12/DPYSL2/FGF13/LIMS2/LINGO1/LRRK2/MAP1B/MYADM/PDPN/SLIT2/ZEB2	12
Community 2	GO:0006937	regulation of muscle contraction	9/182	171/18670	4.68501e-05	0.00308891	0.0025039	ATP1A2/BIN1/CASQ2/CNN1/FGF13/HSPB6/MYL9/MYOCD/RGS2	9
Community 2	GO:0010810	regulation of cell-substrate adhesion	10/182	215/18670	5.08596e-05	0.00316685	0.00256708	ABI3BP/COL16A1/EMILIN1/EPHA3/FAM107A/FOXF1/LIMS2/MYADM/PDPN/SMOC2	10
Community 2	GO:0055002	striated muscle cell development	9/182	173/18670	5.12899e-05	0.00316685	0.00256708	ACTC1/CASQ2/CSRP1/FLNC/LMOD1/MEF2C/MYH11/PDGFRA/RGS2	9
Community 2	GO:0007517	muscle organ development	14/182	410/18670	5.15393e-05	0.00316685	0.00256708	ACTC1/COL6A3/CRYAB/DCN/FHL1/HLF/ISL1/LAMA2/MEF2C/MYLK/MYOCD/RBM24/RGS2/TCF21	14
Community 2	GO:0071230	cellular response to amino acid stimulus	6/182	68/18670	5.23987e-05	0.00316685	0.00256708	COL16A1/COL1A2/COL6A1/MMP2/PDGFC/PDGFRA	6
Community 2	GO:0090130	tissue migration	13/182	361/18670	5.61208e-05	0.00332258	0.00269332	ACTA2/ACTC1/ACTG2/DCN/ENPP2/FOXF1/MAPRE2/MEF2C/RHOJ/SERPINF1/SLIT2/SMOC2/ZEB2	13
Community 2	GO:0030323	respiratory tube development	9/182	176/18670	5.86129e-05	0.00340072	0.00275666	ADAMTSL2/CRISPLD2/FOXF1/MYOCD/PCSK5/PDGFRA/PDPN/TCF21/TNC	9
Community 2	GO:0001558	regulation of cell growth	14/182	416/18670	6.02391e-05	0.00342654	0.00277759	CRYAB/CXCL12/DACT3/DPYSL2/FAM107A/FBLN5/FGF13/FHL1/MAP1B/MEG3/MYOCD/RGS2/SLIT2/WFDC1	14
Community 2	GO:0003197	endocardial cushion development	5/182	44/18670	6.64873e-05	0.00370922	0.00300673	BMP5/DCHS1/FOXF1/ISL1/RBM24	5
Community 2	GO:0008217	regulation of blood pressure	9/182	182/18670	7.59261e-05	0.00412883	0.00334687	ACTA2/ATP1A2/COL1A2/CPA3/CTSG/EDNRA/GAS6/PCSK5/PTGS1	9
Community 2	GO:0060350	endochondral bone morphogenesis	6/182	73/18670	7.82809e-05	0.00412883	0.00334687	COL14A1/COL6A1/COL6A2/COL6A3/MEF2C/TMEM119	6
Community 2	GO:0003418	growth plate cartilage chondrocyte differentiation	4/182	24/18670	7.97017e-05	0.00412883	0.00334687	COL14A1/COL6A1/COL6A2/COL6A3	4
Community 2	GO:0003433	chondrocyte development involved in endochondral bone morphogenesis	4/182	24/18670	7.97017e-05	0.00412883	0.00334687	COL14A1/COL6A1/COL6A2/COL6A3	4
Community 2	GO:0016049	cell growth	15/182	484/18670	8.29513e-05	0.00422178	0.00342222	CRYAB/CXCL12/DACT3/DPYSL2/FAM107A/FBLN5/FGF13/FHL1/MAP1B/MEG3/MYOCD/RGS2/SLIT2/WFDC1/ZEB2	15
Community 2	GO:0001822	kidney development	11/182	278/18670	9.24653e-05	0.00462486	0.00374895	ACTA2/DCHS1/DCN/ITGA8/LRRK2/MEF2C/PCSK5/PDGFRA/SERPINF1/SLIT2/TCF21	11
Community 2	GO:0097048	dendritic cell apoptotic process	3/182	10/18670	0.000103975	0.00502717	0.00407507	AXL/CXCL12/GAS6	3
Community 2	GO:2000668	regulation of dendritic cell apoptotic process	3/182	10/18670	0.000103975	0.00502717	0.00407507	AXL/CXCL12/GAS6	3
Community 2	GO:0010927	cellular component assembly involved in morphogenesis	7/182	115/18670	0.000134696	0.00640577	0.00519258	ACTC1/CASQ2/CSRP1/LMOD1/MEF2C/MYH11/PDGFRA	7
Community 2	GO:0019371	cyclooxygenase pathway	3/182	11/18670	0.00014194	0.006536	0.00529815	PTGDS/PTGIS/PTGS1	3
Community 2	GO:0060379	cardiac muscle cell myoblast differentiation	3/182	11/18670	0.00014194	0.006536	0.00529815	ISL1/MYOCD/PRICKLE1	3
Community 2	GO:0001503	ossification	13/182	398/18670	0.000149084	0.00675769	0.00547785	BMP5/CDH11/CLEC3B/COL1A2/COL6A1/CTSK/DCHS1/MEF2C/MMP2/ROR2/RORB/TMEM119/TNC	13
Community 2	GO:0007015	actin filament organization	13/182	400/18670	0.000156619	0.00699001	0.00566617	ACTC1/BIN1/CAP2/CXCL12/DPYSL3/FAM107A/LMOD1/MYADM/PDLIM3/RHOJ/SLIT2/SORBS1/SYNPO2	13
Community 2	GO:0022029	telencephalon cell migration	5/182	53/18670	0.000163676	0.00708691	0.00574472	CXCL12/DIXDC1/FGF13/LRRK2/SLIT2	5
Community 2	GO:0045661	regulation of myoblast differentiation	5/182	53/18670	0.000163676	0.00708691	0.00574472	BOC/MEF2C/MYOCD/PRICKLE1/RBM24	5
Community 2	GO:0045445	myoblast differentiation	6/182	84/18670	0.000171106	0.00719638	0.00583345	BOC/ISL1/MEF2C/MYOCD/PRICKLE1/RBM24	6
Community 2	GO:0071560	cellular response to transforming growth factor beta stimulus	10/182	249/18670	0.000171165	0.00719638	0.00583345	ADAMTSL2/CLDN5/CLEC3B/COL1A2/DKK3/EMILIN1/ITGA8/MEF2C/MYOCD/PDE2A	10
Community 2	GO:0070206	protein trimerization	5/182	54/18670	0.000178965	0.00741682	0.00601215	COL1A2/COL6A1/COL6A2/EMILIN1/SCARA5	5
Community 2	GO:0010811	positive regulation of cell-substrate adhesion	7/182	121/18670	0.000184846	0.00755266	0.00612226	ABI3BP/COL16A1/EMILIN1/FOXF1/LIMS2/MYADM/SMOC2	7
Community 2	GO:0003413	chondrocyte differentiation involved in endochondral bone morphogenesis	4/182	30/18670	0.000196381	0.00791252	0.00641396	COL14A1/COL6A1/COL6A2/COL6A3	4
Community 2	GO:0002062	chondrocyte differentiation	7/182	123/18670	0.000204571	0.00802531	0.00650539	COL14A1/COL6A1/COL6A2/COL6A3/CYTL1/EFEMP1/MEF2C	7
Community 2	GO:0007409	axonogenesis	14/182	468/18670	0.000207045	0.00802531	0.00650539	BOC/CDH11/CHN1/CXCL12/DPYSL2/EPHA3/FGF13/ISL1/LAMA2/LINGO1/MAP1B/PALLD/SLIT2/ZEB2	14
Community 2	GO:0071559	response to transforming growth factor beta	10/182	255/18670	0.00020748	0.00802531	0.00650539	ADAMTSL2/CLDN5/CLEC3B/COL1A2/DKK3/EMILIN1/ITGA8/MEF2C/MYOCD/PDE2A	10
Community 2	GO:0070208	protein heterotrimerization	3/182	13/18670	0.000242517	0.00925711	0.00750391	COL1A2/COL6A1/COL6A2	3
Community 2	GO:0060325	face morphogenesis	4/182	32/18670	0.000253798	0.00956191	0.00775098	CLDN5/CRISPLD2/MMP2/PDGFRA	4
Community 2	GO:0070527	platelet aggregation	5/182	59/18670	0.000272397	0.0101311	0.00821234	CSRP1/GAS6/MYL9/PDGFRA/PDPN	5
Community 2	GO:0003205	cardiac chamber development	8/182	171/18670	0.000278352	0.0102215	0.00828567	BMP5/FOXF1/ISL1/MEF2C/MYOCD/PCSK5/PDE2A/SLIT2	8
Community 2	GO:0016485	protein processing	9/182	217/18670	0.000285756	0.010248	0.00830712	AEBP1/C1R/CLEC3B/CPA3/CPXM2/CTSG/LRRK2/PCSK5/SPON1	9
Community 2	GO:0030324	lung development	8/182	172/18670	0.000289539	0.010248	0.00830712	ADAMTSL2/CRISPLD2/FOXF1/MYOCD/PDGFRA/PDPN/TCF21/TNC	8
Community 2	GO:0022604	regulation of cell morphogenesis	14/182	484/18670	0.000291504	0.010248	0.00830712	CHN1/CXCL12/DPYSL2/ENPP2/FGF13/LIMS2/LINGO1/LRRK2/MAP1B/MYADM/PDPN/RHOJ/SLIT2/ZEB2	14
Community 2	GO:0045666	positive regulation of neuron differentiation	12/182	371/18670	0.000293203	0.010248	0.00830712	BMP5/CNTN1/CXCL12/DPYSL3/EPHA3/MAP1B/MEF2C/PCP4/RGS2/SERPINF1/SLIT2/ZEB2	12
Community 2	GO:0048762	mesenchymal cell differentiation	9/182	220/18670	0.000316134	0.0108753	0.00881565	BMP5/DACT3/EDNRA/EPHA3/ISL1/MEF2C/PDPN/TCF21/ZEB2	9
Community 2	GO:0003170	heart valve development	5/182	61/18670	0.00031865	0.0108753	0.00881565	DCHS1/EMILIN1/MEF2C/PDE2A/SLIT2	5
Community 2	GO:0044706	multi-multicellular organism process	9/182	222/18670	0.000337833	0.011396	0.00923768	COL16A1/MMP2/PAM/PCSK5/PLA2G4C/PTGFR/PTGIS/RECK/RGS2	9
Community 2	GO:0007160	cell-matrix adhesion	9/182	225/18670	0.000372679	0.0124269	0.0100734	COL16A1/EMILIN1/EPHA3/FAM107A/FBLN5/ITGA8/JAM3/SORBS1/VCAM1	9
Community 2	GO:0031346	positive regulation of cell projection organization	12/182	383/18670	0.00039062	0.0128771	0.0104383	BMP5/CNTN1/CXCL12/DPYSL3/ENPP2/EPHA3/MAP1B/NAV3/RGS2/SERPINF1/SLIT2/ZEB2	12
Community 2	GO:0003417	growth plate cartilage development	4/182	36/18670	0.000403301	0.0131458	0.0106561	COL14A1/COL6A1/COL6A2/COL6A3	4
Community 2	GO:0050770	regulation of axonogenesis	8/182	183/18670	0.000438717	0.0138497	0.0112267	CHN1/CXCL12/DPYSL2/FGF13/LINGO1/MAP1B/SLIT2/ZEB2	8
Community 2	GO:0034446	substrate adhesion-dependent cell spreading	6/182	100/18670	0.000441351	0.0138497	0.0112267	AXL/ITGA8/LAMC3/LIMS2/MYADM/PDPN	6
Community 2	GO:0010976	positive regulation of neuron projection development	10/182	281/18670	0.000448497	0.0138497	0.0112267	BMP5/CNTN1/CXCL12/DPYSL3/EPHA3/MAP1B/RGS2/SERPINF1/SLIT2/ZEB2	10
Community 2	GO:0031111	negative regulation of microtubule polymerization or depolymerization	4/182	37/18670	0.000448767	0.0138497	0.0112267	CLIP3/FGF13/MAP1B/NAV3	4
Community 2	GO:0060323	head morphogenesis	4/182	37/18670	0.000448767	0.0138497	0.0112267	CLDN5/CRISPLD2/MMP2/PDGFRA	4
Community 2	GO:0014706	striated muscle tissue development	12/182	390/18670	0.000459179	0.0140219	0.0113663	ACTC1/BMP5/DCN/HLF/ISL1/MEF2C/MYH11/MYOCD/PDGFRA/RBM24/RGS2/TCF21	12
Community 2	GO:0051258	protein polymerization	10/182	283/18670	0.000474054	0.0141783	0.0114931	BIN1/CASQ2/CLIP3/FAM107A/FGF13/LMOD1/MAP1B/MYADM/NAV3/SLIT2	10
Community 2	GO:0042445	hormone metabolic process	9/182	233/18670	0.000480356	0.0141783	0.0114931	ADH1B/BMP5/CPA3/CTSG/DKK3/HSD17B6/PCSK5/PDGFRA/RBP1	9
Community 2	GO:0097305	response to alcohol	9/182	233/18670	0.000480356	0.0141783	0.0114931	ACTC1/KCNMB1/KLF9/MAOB/PTGFR/RGS2/SLIT2/TNC/VCAM1	9
Community 2	GO:0030308	negative regulation of cell growth	8/182	186/18670	0.000488738	0.0141783	0.0114931	CRYAB/DACT3/FGF13/FHL1/MEG3/RGS2/SLIT2/WFDC1	8
Community 2	GO:0070507	regulation of microtubule cytoskeleton organization	8/182	186/18670	0.000488738	0.0141783	0.0114931	CLIP3/DIXDC1/EPHA3/FAM107A/FGF13/MAP1B/MAPRE2/NAV3	8
Community 2	GO:0042698	ovulation cycle	5/182	69/18670	0.000565357	0.0162386	0.0131632	AXL/PAM/PDGFRA/SERPINF1/SLIT2	5
Community 2	GO:0048705	skeletal system morphogenesis	9/182	239/18670	0.000576892	0.0163118	0.0132225	COL14A1/COL6A1/COL6A2/COL6A3/MEF2C/MMP2/PDGFRA/ROR2/TMEM119	9
Community 2	GO:0051384	response to glucocorticoid	7/182	146/18670	0.00057915	0.0163118	0.0132225	FAM107A/ISL1/KLF9/MAOB/PAM/SERPINF1/SLIT2	7
Community 2	GO:0051494	negative regulation of cytoskeleton organization	7/182	148/18670	0.000628011	0.0175179	0.0142002	CLIP3/FGF13/LMOD1/MAP1B/MYADM/NAV3/SLIT2	7
Community 2	GO:0048557	embryonic digestive tract morphogenesis	3/182	18/18670	0.000667538	0.0184431	0.0149502	FOXF1/PDGFRA/TCF21	3
Community 2	GO:0034329	cell junction assembly	12/182	409/18670	0.000698382	0.0191133	0.0154934	CDH11/CLDN5/COL16A1/EPHA3/FAM107A/FLNC/LIMS2/LRFN5/MAP1B/MEF2C/SORBS1/THBS2	12
Community 2	GO:0060541	respiratory system development	8/182	198/18670	0.000737177	0.0199864	0.0162012	ADAMTSL2/CRISPLD2/FOXF1/MYOCD/PDGFRA/PDPN/TCF21/TNC	8
Community 2	GO:0030168	platelet activation	7/182	153/18670	0.000764569	0.0205372	0.0166476	AXL/COL1A2/CSRP1/GAS6/MYL9/PDGFRA/PDPN	7
Community 2	GO:0050769	positive regulation of neurogenesis	13/182	474/18670	0.00078703	0.0207564	0.0168253	BIN1/BMP5/CNTN1/CXCL12/DPYSL3/EPHA3/MAP1B/MEF2C/PCP4/RGS2/SERPINF1/SLIT2/ZEB2	13
Community 2	GO:0001991	regulation of systemic arterial blood pressure by circulatory renin-angiotensin	3/182	19/18670	0.000787039	0.0207564	0.0168253	CPA3/CTSG/PCSK5	3
Community 2	GO:0031109	microtubule polymerization or depolymerization	6/182	112/18670	0.000804661	0.0210299	0.0170471	CLIP3/CRYAB/FGF13/MAP1B/MAPRE2/NAV3	6
Community 2	GO:0043200	response to amino acid	6/182	113/18670	0.000843015	0.0218356	0.0177001	COL16A1/COL1A2/COL6A1/MMP2/PDGFC/PDGFRA	6
Community 2	GO:0003416	endochondral bone growth	4/182	44/18670	0.00087475	0.0224571	0.0182039	COL14A1/COL6A1/COL6A2/COL6A3	4
Community 2	GO:0060349	bone morphogenesis	6/182	114/18670	0.000882764	0.022464	0.0182096	COL14A1/COL6A1/COL6A2/COL6A3/MEF2C/TMEM119	6
Community 2	GO:0018108	peptidyl-tyrosine phosphorylation	11/182	363/18670	0.000895219	0.0225829	0.0183059	AXL/CNTN1/CSPG4/EFEMP1/ENPP2/EPHA3/GAS6/ISL1/PDGFC/PDGFRA/ROR2	11
Community 2	GO:1901342	regulation of vasculature development	12/182	422/18670	0.000916201	0.0227943	0.0184773	DCN/EMILIN1/ENPP2/HSPB6/ISL1/MYOCD/PTGIS/RECK/RHOJ/SERPINF1/SMOC2/THBS2	12
Community 2	GO:0010002	cardioblast differentiation	3/182	20/18670	0.000919317	0.0227943	0.0184773	ISL1/MYOCD/PRICKLE1	3
Community 2	GO:0048678	response to axon injury	5/182	77/18670	0.000933584	0.0229519	0.0186051	DPYSL3/ISL1/JAM3/MAP1B/TNC	5
Community 2	GO:0018212	peptidyl-tyrosine modification	11/182	366/18670	0.000956994	0.0233297	0.0189113	AXL/CNTN1/CSPG4/EFEMP1/ENPP2/EPHA3/GAS6/ISL1/PDGFC/PDGFRA/ROR2	11
Community 2	GO:0048863	stem cell differentiation	9/182	257/18670	0.000965911	0.0233509	0.0189285	A2M/EDNRA/ISL1/MEF2C/MYOCD/PDGFRA/PRICKLE1/RBM24/ZEB2	9
Community 2	GO:0003007	heart morphogenesis	9/182	259/18670	0.00101985	0.0242222	0.0196348	ACTC1/BMP5/CLDN5/COL5A1/DCHS1/FOXF1/ISL1/MEF2C/SLIT2	9
Community 2	GO:0090257	regulation of muscle system process	9/182	259/18670	0.00101985	0.0242222	0.0196348	ATP1A2/BIN1/CASQ2/CNN1/FGF13/HSPB6/MYL9/MYOCD/RGS2	9
Community 2	GO:0048568	embryonic organ development	12/182	428/18670	0.00103438	0.0242222	0.0196348	BMP5/EFEMP1/FOXF1/ITGA8/MEF2C/NES/PCSK5/PDGFC/PDGFRA/RARRES2/ROR2/TCF21	12
Community 2	GO:0071675	regulation of mononuclear cell migration	4/182	46/18670	0.00103573	0.0242222	0.0196348	BMP5/CXCL12/RARRES2/SLIT2	4
Community 2	GO:0031110	regulation of microtubule polymerization or depolymerization	5/182	79/18670	0.0010484	0.0242222	0.0196348	CLIP3/FGF13/MAP1B/MAPRE2/NAV3	5
Community 2	GO:2001014	regulation of skeletal muscle cell differentiation	3/182	21/18670	0.00106488	0.0242222	0.0196348	MEF2C/MYOCD/RBM24	3
Community 2	GO:0048880	sensory system development	11/182	371/18670	0.00106778	0.0242222	0.0196348	COL5A1/CRYAB/EFEMP1/ISL1/LAMC3/NES/PDGFRA/RHOJ/RORB/SERPINF1/ZEB2	11
Community 2	GO:0031960	response to corticosteroid	7/182	162/18670	0.00106875	0.0242222	0.0196348	FAM107A/ISL1/KLF9/MAOB/PAM/SERPINF1/SLIT2	7
Community 2	GO:0048806	genitalia development	4/182	47/18670	0.00112355	0.0246925	0.020016	AXL/BMP5/PDGFRA/ROR2	4
Community 2	GO:0060351	cartilage development involved in endochondral bone morphogenesis	4/182	47/18670	0.00112355	0.0246925	0.020016	COL14A1/COL6A1/COL6A2/COL6A3	4
Community 2	GO:0098868	bone growth	4/182	47/18670	0.00112355	0.0246925	0.020016	COL14A1/COL6A1/COL6A2/COL6A3	4
Community 2	GO:1903115	regulation of actin filament-based movement	4/182	47/18670	0.00112355	0.0246925	0.020016	ATP1A2/BIN1/FGF13/PDPN	4
Community 2	GO:0022617	extracellular matrix disassembly	5/182	81/18670	0.00117338	0.0254028	0.0205918	A2M/CTSG/CTSK/MMP2/PDPN	5
Community 2	GO:0034109	homotypic cell-cell adhesion	5/182	81/18670	0.00117338	0.0254028	0.0205918	CSRP1/GAS6/MYL9/PDGFRA/PDPN	5
Community 2	GO:0070252	actin-mediated cell contraction	6/182	121/18670	0.00120297	0.0257353	0.0208613	ACTC1/ATP1A2/BIN1/DES/FGF13/PDPN	6
Community 2	GO:0002063	chondrocyte development	4/182	48/18670	0.00121645	0.0257353	0.0208613	COL14A1/COL6A1/COL6A2/COL6A3	4
Community 2	GO:0060324	face development	4/182	48/18670	0.00121645	0.0257353	0.0208613	CLDN5/CRISPLD2/MMP2/PDGFRA	4
Community 2	GO:0045663	positive regulation of myoblast differentiation	3/182	22/18670	0.00122422	0.0257353	0.0208613	BOC/MEF2C/RBM24	3
Community 2	GO:0055117	regulation of cardiac muscle contraction	5/182	82/18670	0.00123985	0.0258762	0.0209755	ATP1A2/BIN1/CASQ2/FGF13/RGS2	5
Community 2	GO:0060562	epithelial tube morphogenesis	10/182	322/18670	0.00127094	0.0263358	0.021348	BMP5/DCHS1/EDNRA/FOXF1/MEF2C/PRICKLE1/SLIT2/TCF21/TNC/ZEB2	10
Community 2	GO:1901879	regulation of protein depolymerization	5/182	83/18670	0.00130906	0.026669	0.0216182	FGF13/LMOD1/MAP1B/NAV3/NES	5
Community 2	GO:0002686	negative regulation of leukocyte migration	4/182	49/18670	0.00131461	0.026669	0.0216182	BMP5/CXCL12/EMILIN1/SLIT2	4
Community 2	GO:0048546	digestive tract morphogenesis	4/182	49/18670	0.00131461	0.026669	0.0216182	DACT1/FOXF1/PDGFRA/TCF21	4
Community 2	GO:0060348	bone development	8/182	217/18670	0.0013298	0.0267899	0.0217161	COL14A1/COL6A1/COL6A2/COL6A3/DCHS1/MEF2C/PDGFC/TMEM119	8
Community 2	GO:0032886	regulation of microtubule-based process	8/182	218/18670	0.00136919	0.0271838	0.0220355	CLIP3/DIXDC1/EPHA3/FAM107A/FGF13/MAP1B/MAPRE2/NAV3	8
Community 2	GO:0045765	regulation of angiogenesis	11/182	383/18670	0.00137746	0.0271838	0.0220355	DCN/EMILIN1/ENPP2/HSPB6/ISL1/PTGIS/RECK/RHOJ/SERPINF1/SMOC2/THBS2	11
Community 2	GO:0048545	response to steroid hormone	11/182	383/18670	0.00137746	0.0271838	0.0220355	ATP1A2/FAM107A/ISL1/KLF9/MAOB/NR2F1/PAM/RORB/SERPINF1/SLIT2/TCF21	11
Community 2	GO:0030539	male genitalia development	3/182	23/18670	0.00139782	0.0273853	0.0221988	BMP5/PDGFRA/ROR2	3
Community 2	GO:0010171	body morphogenesis	4/182	50/18670	0.00141816	0.0273853	0.0221988	CLDN5/CRISPLD2/MMP2/PDGFRA	4
Community 2	GO:0045471	response to ethanol	6/182	125/18670	0.00142204	0.0273853	0.0221988	ACTC1/KCNMB1/MAOB/RGS2/TNC/VCAM1	6
Community 2	GO:0046677	response to antibiotic	10/182	327/18670	0.00142543	0.0273853	0.0221988	ACTC1/AXL/CRYAB/KCNMB1/LRRK2/MAOB/MEF2C/RGS2/TNC/VCAM1	10
Community 2	GO:0098742	cell-cell adhesion via plasma-membrane adhesion molecules	9/182	273/18670	0.00146974	0.0280508	0.0227383	CDH11/CLDN5/DCHS1/LRFN5/MYADM/PALLD/PCDH18/SPARCL1/VCAM1	9
Community 2	GO:0007566	embryo implantation	4/182	51/18670	0.00152727	0.0285846	0.023171	MMP2/PCSK5/PTGIS/RECK	4
Community 2	GO:0019369	arachidonic acid metabolic process	4/182	51/18670	0.00152727	0.0285846	0.023171	PLA2G4C/PTGDS/PTGIS/PTGS1	4
Community 2	GO:0031103	axon regeneration	4/182	51/18670	0.00152727	0.0285846	0.023171	ISL1/JAM3/MAP1B/TNC	4
Community 2	GO:0007411	axon guidance	9/182	276/18670	0.00158431	0.029462	0.0238822	BOC/CHN1/CXCL12/DPYSL2/EPHA3/ISL1/LAMA2/PALLD/SLIT2	9
Community 2	GO:0002576	platelet degranulation	6/182	128/18670	0.00160538	0.0296637	0.0240456	A2M/CFD/CLEC3B/GAS6/ISLR/RARRES2	6
Community 2	GO:0097485	neuron projection guidance	9/182	277/18670	0.00162405	0.0298188	0.0241714	BOC/CHN1/CXCL12/DPYSL2/EPHA3/ISL1/LAMA2/PALLD/SLIT2	9
Community 2	GO:0003179	heart valve morphogenesis	4/182	52/18670	0.00164209	0.0299358	0.0242662	DCHS1/EMILIN1/MEF2C/SLIT2	4
Community 2	GO:0003018	vascular process in circulatory system	7/182	175/18670	0.00166759	0.0299358	0.0242662	ACTA2/ATP1A2/EDNRA/KCNMB1/PDE2A/RGS2/SLIT2	7
Community 2	GO:0034754	cellular hormone metabolic process	6/182	129/18670	0.00167031	0.0299358	0.0242662	ADH1B/BMP5/DKK3/HSD17B6/PDGFRA/RBP1	6
Community 2	GO:0045665	negative regulation of neuron differentiation	8/182	225/18670	0.0016717	0.0299358	0.0242662	DIXDC1/DPYSL3/FGF13/ISL1/LINGO1/LRRK2/NR2F1/SLIT2	8
Community 2	GO:0003231	cardiac ventricle development	6/182	130/18670	0.00173723	0.0309184	0.0250628	FOXF1/ISL1/MEF2C/MYOCD/PDE2A/SLIT2	6
Community 2	GO:0007026	negative regulation of microtubule depolymerization	3/182	25/18670	0.00178957	0.0312744	0.0253513	FGF13/MAP1B/NAV3	3
Community 2	GO:0021952	central nervous system projection neuron axonogenesis	3/182	25/18670	0.00178957	0.0312744	0.0253513	CDH11/SLIT2/ZEB2	3
Community 2	GO:0072012	glomerulus vasculature development	3/182	25/18670	0.00178957	0.0312744	0.0253513	ACTA2/PDGFRA/TCF21	3
Community 2	GO:0010717	regulation of epithelial to mesenchymal transition	5/182	90/18670	0.00187615	0.0322225	0.0261198	BMP5/DACT3/EPHA3/ISL1/PDPN	5
Community 2	GO:0031333	negative regulation of protein-containing complex assembly	6/182	132/18670	0.00187714	0.0322225	0.0261198	CLIP3/CRYAB/DACT1/LMOD1/MYADM/SLIT2	6
Community 2	GO:0055007	cardiac muscle cell differentiation	6/182	132/18670	0.00187714	0.0322225	0.0261198	ACTC1/MEF2C/MYH11/MYOCD/PDGFRA/RGS2	6
Community 2	GO:0051604	protein maturation	9/182	285/18670	0.00197168	0.0336461	0.0272739	AEBP1/C1R/CLEC3B/CPA3/CPXM2/CTSG/LRRK2/PCSK5/SPON1	9
Community 2	GO:0051346	negative regulation of hydrolase activity	12/182	463/18670	0.00200486	0.0338774	0.0274613	A2M/BIN1/COL6A3/CRYAB/GAS6/LRRK2/PPP1R14A/RECK/RGS2/SERPINF1/SLIT2/WFDC1	12
Community 2	GO:0003081	regulation of systemic arterial blood pressure by renin-angiotensin	3/182	26/18670	0.00200859	0.0338774	0.0274613	CPA3/CTSG/PCSK5	3
Community 2	GO:0044273	sulfur compound catabolic process	4/182	55/18670	0.00202236	0.0339125	0.0274898	CSPG4/DCN/LUM/OGN	4
Community 2	GO:0048738	cardiac muscle tissue development	8/182	233/18670	0.00207978	0.0346749	0.0281078	ACTC1/BMP5/ISL1/MEF2C/MYH11/MYOCD/PDGFRA/RGS2	8
Community 2	GO:0045932	negative regulation of muscle contraction	3/182	27/18670	0.00224358	0.0367719	0.0298076	ATP1A2/BIN1/RGS2	3
Community 2	GO:0061437	renal system vasculature development	3/182	27/18670	0.00224358	0.0367719	0.0298076	ACTA2/PDGFRA/TCF21	3
Community 2	GO:0061440	kidney vasculature development	3/182	27/18670	0.00224358	0.0367719	0.0298076	ACTA2/PDGFRA/TCF21	3
Community 2	GO:0071385	cellular response to glucocorticoid stimulus	4/182	58/18670	0.00245952	0.0399878	0.0324145	FAM107A/ISL1/KLF9/SERPINF1	4
Community 2	GO:0048511	rhythmic process	9/182	295/18670	0.00248726	0.0399878	0.0324145	AXL/HLF/KLF9/PAM/PDGFRA/PTGDS/RORB/SERPINF1/SLIT2	9
Community 2	GO:0001516	prostaglandin biosynthetic process	3/182	28/18670	0.00249493	0.0399878	0.0324145	PTGDS/PTGIS/PTGS1	3
Community 2	GO:0046457	prostanoid biosynthetic process	3/182	28/18670	0.00249493	0.0399878	0.0324145	PTGDS/PTGIS/PTGS1	3
Community 2	GO:0060048	cardiac muscle contraction	6/182	140/18670	0.00252377	0.0402278	0.032609	ACTC1/ATP1A2/BIN1/CASQ2/FGF13/RGS2	6
Community 2	GO:0006942	regulation of striated muscle contraction	5/182	97/18670	0.00260508	0.0412854	0.0334664	ATP1A2/BIN1/CASQ2/FGF13/RGS2	5
Community 2	GO:0031102	neuron projection regeneration	4/182	59/18670	0.00261859	0.0412854	0.0334664	ISL1/JAM3/MAP1B/TNC	4
Community 2	GO:0031114	regulation of microtubule depolymerization	3/182	29/18670	0.00276302	0.0432089	0.0350255	FGF13/MAP1B/NAV3	3
Community 2	GO:0030048	actin filament-based movement	6/182	143/18670	0.002805	0.0432089	0.0350255	ACTC1/ATP1A2/BIN1/DES/FGF13/PDPN	6
Community 2	GO:0007565	female pregnancy	7/182	192/18670	0.00281162	0.0432089	0.0350255	COL16A1/MMP2/PAM/PCSK5/PTGIS/RECK/RGS2	7
Community 2	GO:1901888	regulation of cell junction assembly	7/182	192/18670	0.00281162	0.0432089	0.0350255	CLDN5/COL16A1/EPHA3/FAM107A/LRFN5/MEF2C/THBS2	7
Community 2	GO:0001666	response to hypoxia	10/182	359/18670	0.00281506	0.0432089	0.0350255	CRYAB/CXCL12/CYGB/EDNRA/KCNMB1/MMP2/MYOCD/PAM/PTGIS/VCAM1	10
Community 2	GO:0006027	glycosaminoglycan catabolic process	4/182	61/18670	0.00295762	0.0449031	0.0363989	CSPG4/DCN/LUM/OGN	4
Community 2	GO:0071384	cellular response to corticosteroid stimulus	4/182	61/18670	0.00295762	0.0449031	0.0363989	FAM107A/ISL1/KLF9/SERPINF1	4
Community 2	GO:0060840	artery development	5/182	100/18670	0.00297307	0.0449031	0.0363989	FOXF1/MYLK/MYOCD/PDE2A/PRICKLE1	5
Community 2	GO:0001654	eye development	10/182	362/18670	0.00298735	0.0449031	0.0363989	COL5A1/CRYAB/EFEMP1/LAMC3/NES/PDGFRA/RHOJ/RORB/SERPINF1/ZEB2	10
Community 2	GO:0060326	cell chemotaxis	9/182	304/18670	0.00303797	0.0451923	0.0366333	CH25H/CXCL12/GAS6/JAM3/PDGFRA/RARRES2/SLIT2/SMOC2/VCAM1	9
Community 2	GO:0030111	regulation of Wnt signaling pathway	10/182	363/18670	0.00304661	0.0451923	0.0366333	DACT1/DACT3/DIXDC1/DKK3/ISL1/LRRK2/PRICKLE1/RECK/ROR2/ZEB2	10
Community 2	GO:0071383	cellular response to steroid hormone stimulus	8/182	248/18670	0.00305332	0.0451923	0.0366333	ATP1A2/FAM107A/ISL1/KLF9/NR2F1/RORB/SERPINF1/TCF21	8
Community 2	GO:0045926	negative regulation of growth	8/182	249/18670	0.00312902	0.0454942	0.036878	CRYAB/DACT3/FGF13/FHL1/MEG3/RGS2/SLIT2/WFDC1	8
Community 2	GO:0032387	negative regulation of intracellular transport	4/182	62/18670	0.00313787	0.0454942	0.036878	CRYAB/FOXF1/LRRK2/MAP1B	4
Community 2	GO:0032835	glomerulus development	4/182	62/18670	0.00313787	0.0454942	0.036878	ACTA2/MEF2C/PDGFRA/TCF21	4
Community 2	GO:0001763	morphogenesis of a branching structure	7/182	196/18670	0.00315213	0.0454942	0.036878	DCHS1/EDNRA/FOXF1/LRRK2/SLIT2/TCF21/TNC	7
Community 2	GO:0002685	regulation of leukocyte migration	7/182	196/18670	0.00315213	0.0454942	0.036878	BMP5/CXCL12/EMILIN1/GAS6/JAM3/RARRES2/SLIT2	7
Community 2	GO:0010951	negative regulation of endopeptidase activity	8/182	250/18670	0.00320618	0.0460452	0.0373247	A2M/BIN1/COL6A3/CRYAB/GAS6/RECK/SERPINF1/WFDC1	8
Community 2	GO:0150063	visual system development	10/182	366/18670	0.00323007	0.0461598	0.0374176	COL5A1/CRYAB/EFEMP1/LAMC3/NES/PDGFRA/RHOJ/RORB/SERPINF1/ZEB2	10
Community 2	GO:1904377	positive regulation of protein localization to cell periphery	4/182	63/18670	0.00332548	0.0471771	0.0382422	CLIP3/EPB41L2/EPHA3/SORBS1	4
Community 2	GO:0031099	regeneration	7/182	198/18670	0.00333378	0.0471771	0.0382422	AXL/CXCL12/GAS6/ISL1/JAM3/MAP1B/TNC	7
Community 2	GO:0050650	chondroitin sulfate proteoglycan biosynthetic process	3/182	31/18670	0.00335082	0.047188	0.038251	CSPG4/CYTL1/DCN	3
Community 2	GO:0007179	transforming growth factor beta receptor signaling pathway	7/182	199/18670	0.00342756	0.0479559	0.0388736	ADAMTSL2/CLDN5/COL1A2/DKK3/EMILIN1/ITGA8/MYOCD	7
Community 2	GO:0048608	reproductive structure development	11/182	431/18670	0.00343841	0.0479559	0.0388736	AXL/BMP5/DCN/MYOCD/PDGFRA/PTGIS/ROR2/SERPINF1/SLIT2/TCF21/TNC	11
Community 2	GO:0036293	response to decreased oxygen levels	10/182	370/18670	0.00348828	0.0484186	0.0392486	CRYAB/CXCL12/CYGB/EDNRA/KCNMB1/MMP2/MYOCD/PAM/PTGIS/VCAM1	10
Community 2	GO:0048754	branching morphogenesis of an epithelial tube	6/182	150/18670	0.00355202	0.0487206	0.0394934	DCHS1/EDNRA/FOXF1/SLIT2/TCF21/TNC	6
Community 2	GO:0061351	neural precursor cell proliferation	6/182	150/18670	0.00355202	0.0487206	0.0394934	DIXDC1/FGF13/LIMS2/LRRK2/NES/ZEB2	6
Community 2	GO:0035690	cellular response to drug	11/182	433/18670	0.00356042	0.0487206	0.0394934	AXL/CASQ2/GAS6/KCNMB1/KLF9/LRRK2/MEF2C/PDE2A/PPP1R14A/SERPINF1/SLIT2	11
Community 2	GO:0061458	reproductive system development	11/182	434/18670	0.00362271	0.0493403	0.0399957	AXL/BMP5/DCN/MYOCD/PDGFRA/PTGIS/ROR2/SERPINF1/SLIT2/TCF21/TNC	11
Community 2	GO:0050900	leukocyte migration	12/182	499/18670	0.00368143	0.0499057	0.0404541	BMP5/CH25H/COL1A2/CXCL12/EMILIN1/GAS6/JAM2/JAM3/RARRES2/ROR2/SLIT2/VCAM1	12
Community 3	GO:0000280	nuclear division	58/144	407/18670	1.2817e-58	2.01867e-55	1.5205e-55	ANLN/ASPM/AURKA/AURKB/BIRC5/BRCA2/BUB1/BUB1B/CCNB1/CCNE2/CDC20/CDC25C/CDCA5/CDCA8/CDT1/CENPE/CENPF/CENPK/CHEK1/DSN1/EME1/ESPL1/FANCA/FANCD2/FBXO5/INCENP/KIF11/KIF14/KIF23/KIF2C/KIF4A/KIFC1/KNTC1/MKI67/MND1/NCAPD2/NCAPG/NDC80/NEK2/NUF2/NUSAP1/PKMYT1/PLK1/PRC1/PSMC3IP/PSRC1/PTTG1/RACGAP1/RAD51/RAD54L/SMC4/TACC3/TOP2A/TPX2/TRIP13/TTK/UBE2C/ZWINT	58
Community 3	GO:0048285	organelle fission	58/144	449/18670	4.76899e-56	3.75558e-53	2.82877e-53	ANLN/ASPM/AURKA/AURKB/BIRC5/BRCA2/BUB1/BUB1B/CCNB1/CCNE2/CDC20/CDC25C/CDCA5/CDCA8/CDT1/CENPE/CENPF/CENPK/CHEK1/DSN1/EME1/ESPL1/FANCA/FANCD2/FBXO5/INCENP/KIF11/KIF14/KIF23/KIF2C/KIF4A/KIFC1/KNTC1/MKI67/MND1/NCAPD2/NCAPG/NDC80/NEK2/NUF2/NUSAP1/PKMYT1/PLK1/PRC1/PSMC3IP/PSRC1/PTTG1/RACGAP1/RAD51/RAD54L/SMC4/TACC3/TOP2A/TPX2/TRIP13/TTK/UBE2C/ZWINT	58
Community 3	GO:0140014	mitotic nuclear division	47/144	264/18670	1.16882e-51	6.13631e-49	4.62197e-49	ANLN/AURKA/AURKB/BIRC5/BUB1/BUB1B/CCNB1/CDC20/CDC25C/CDCA5/CDCA8/CDT1/CENPE/CENPF/CENPK/CHEK1/DSN1/ESPL1/FBXO5/INCENP/KIF11/KIF14/KIF23/KIF2C/KIF4A/KIFC1/KNTC1/MKI67/NCAPD2/NCAPG/NDC80/NEK2/NUF2/NUSAP1/PKMYT1/PLK1/PRC1/PSRC1/PTTG1/RACGAP1/SMC4/TACC3/TPX2/TRIP13/TTK/UBE2C/ZWINT	47
Community 3	GO:0007059	chromosome segregation	46/144	321/18670	6.13091e-46	2.41405e-43	1.8183e-43	AURKB/BIRC5/BRCA1/BUB1/BUB1B/CCNB1/CCNE2/CDC20/CDCA2/CDCA5/CDCA8/CDT1/CENPE/CENPF/CENPK/CENPN/DSN1/EME1/ESPL1/FANCD2/FBXO5/INCENP/KIF14/KIF23/KIF2C/KIF4A/KIFC1/MKI67/NCAPD2/NCAPG/NDC80/NEK2/NUF2/NUSAP1/OIP5/PLK1/PRC1/PSRC1/PTTG1/RACGAP1/SMC4/TACC3/TOP2A/TRIP13/TTK/ZWINT	46
Community 3	GO:0000070	mitotic sister chromatid segregation	36/144	151/18670	3.10214e-44	9.77175e-42	7.36025e-42	AURKB/BUB1/BUB1B/CCNB1/CDC20/CDCA5/CDCA8/CDT1/CENPE/CENPF/CENPK/DSN1/ESPL1/FBXO5/INCENP/KIF14/KIF23/KIF2C/KIF4A/KIFC1/NCAPD2/NCAPG/NDC80/NEK2/NUF2/NUSAP1/PLK1/PRC1/PSRC1/PTTG1/RACGAP1/SMC4/TACC3/TRIP13/TTK/ZWINT	36
Community 3	GO:0000819	sister chromatid segregation	37/144	189/18670	5.22385e-42	1.37126e-39	1.03286e-39	AURKB/BUB1/BUB1B/CCNB1/CDC20/CDCA5/CDCA8/CDT1/CENPE/CENPF/CENPK/DSN1/ESPL1/FBXO5/INCENP/KIF14/KIF23/KIF2C/KIF4A/KIFC1/NCAPD2/NCAPG/NDC80/NEK2/NUF2/NUSAP1/PLK1/PRC1/PSRC1/PTTG1/RACGAP1/SMC4/TACC3/TOP2A/TRIP13/TTK/ZWINT	37
Community 3	GO:0098813	nuclear chromosome segregation	40/144	262/18670	6.78578e-41	1.5268e-38	1.15001e-38	AURKB/BUB1/BUB1B/CCNB1/CCNE2/CDC20/CDCA5/CDCA8/CDT1/CENPE/CENPF/CENPK/DSN1/EME1/ESPL1/FANCD2/FBXO5/INCENP/KIF14/KIF23/KIF2C/KIF4A/KIFC1/NCAPD2/NCAPG/NDC80/NEK2/NUF2/NUSAP1/PLK1/PRC1/PSRC1/PTTG1/RACGAP1/SMC4/TACC3/TOP2A/TRIP13/TTK/ZWINT	40
Community 3	GO:0007088	regulation of mitotic nuclear division	28/144	164/18670	5.53089e-30	1.08889e-27	8.20173e-28	ANLN/AURKA/AURKB/BUB1/BUB1B/CCNB1/CDC20/CDC25C/CDCA5/CDT1/CENPE/CENPF/CHEK1/ESPL1/FBXO5/KIF11/KNTC1/MKI67/NDC80/NEK2/NUSAP1/PKMYT1/PLK1/PTTG1/TACC3/TRIP13/TTK/UBE2C	28
Community 3	GO:0051783	regulation of nuclear division	28/144	188/18670	3.04317e-28	5.32555e-26	4.0113e-26	ANLN/AURKA/AURKB/BUB1/BUB1B/CCNB1/CDC20/CDC25C/CDCA5/CDT1/CENPE/CENPF/CHEK1/ESPL1/FBXO5/KIF11/KNTC1/MKI67/NDC80/NEK2/NUSAP1/PKMYT1/PLK1/PTTG1/TACC3/TRIP13/TTK/UBE2C	28
Community 3	GO:1902850	microtubule cytoskeleton organization involved in mitosis	25/144	131/18670	4.17336e-28	6.57304e-26	4.95093e-26	AURKA/AURKB/BIRC5/CCNB1/CDC20/CENPA/CENPE/ESPL1/KIF11/KIF23/KIF4A/KIFC1/NDC80/NEK2/NUF2/NUSAP1/PLK1/PRC1/PSRC1/RACGAP1/STIL/STMN1/TACC3/TPX2/TTK	25
Community 3	GO:0007051	spindle organization	26/144	170/18670	1.44146e-26	2.06391e-24	1.55457e-24	ASPM/AURKA/AURKB/BIRC5/CCNB1/CDC20/CENPE/ESPL1/FBXO5/KIF11/KIF23/KIF4A/KIFC1/NDC80/NEK2/NUF2/PLK1/PRC1/PSRC1/RACGAP1/SAC3D1/STIL/STMN1/TACC3/TPX2/TTK	26
Community 3	GO:0051321	meiotic cell cycle	29/144	249/18670	4.53464e-26	5.95171e-24	4.48293e-24	ASPM/AURKA/BRCA2/BUB1/BUB1B/CCNE2/CDC20/CDC25A/CDC25C/EME1/ESPL1/EXO1/FANCA/FANCD2/FBXO5/MND1/NCAPD2/NEK2/NUF2/PKMYT1/PLK1/PSMC3IP/PTTG1/RAD51/RAD54L/SMC4/TOP2A/TRIP13/TTK	29
Community 3	GO:0007052	mitotic spindle organization	22/144	106/18670	1.11876e-25	1.35542e-23	1.02092e-23	AURKA/AURKB/BIRC5/CCNB1/CDC20/CENPE/KIF11/KIF23/KIF4A/KIFC1/NDC80/NEK2/NUF2/PLK1/PRC1/PSRC1/RACGAP1/STIL/STMN1/TACC3/TPX2/TTK	22
Community 3	GO:1901990	regulation of mitotic cell cycle phase transition	35/144	444/18670	1.3555e-25	1.45946e-23	1.09929e-23	ANLN/AURKA/AURKB/BLM/BRCA1/BUB1/BUB1B/CCNB1/CDC20/CDC25A/CDC25C/CDC7/CDCA5/CDT1/CENPE/CENPF/DTL/E2F1/E2F7/ESPL1/EZH2/FBXO5/GTSE1/HMMR/KIF14/KNTC1/NDC80/NEK2/PLK1/PLK4/TOPBP1/TPX2/TRIP13/TTK/UBE2C	35
Community 3	GO:1901987	regulation of cell cycle phase transition	36/144	480/18670	1.38996e-25	1.45946e-23	1.09929e-23	ANLN/AURKA/AURKB/BLM/BRCA1/BUB1/BUB1B/CCNB1/CDC20/CDC25A/CDC25C/CDC7/CDCA5/CDT1/CENPE/CENPF/CHEK1/DTL/E2F1/E2F7/ESPL1/EZH2/FBXO5/GTSE1/HMMR/KIF14/KNTC1/NDC80/NEK2/PLK1/PLK4/TOPBP1/TPX2/TRIP13/TTK/UBE2C	36
Community 3	GO:1903046	meiotic cell cycle process	26/144	188/18670	2.16326e-25	2.12946e-23	1.60394e-23	ASPM/AURKA/BRCA2/BUB1/BUB1B/CCNE2/CDC20/CDC25A/CDC25C/EME1/ESPL1/FANCA/FANCD2/FBXO5/MND1/NCAPD2/NUF2/PLK1/PSMC3IP/PTTG1/RAD51/RAD54L/SMC4/TOP2A/TRIP13/TTK	26
Community 3	GO:0006260	DNA replication	29/144	273/18670	6.60208e-25	6.11663e-23	4.60715e-23	BLM/BRCA1/BRCA2/CCNA2/CCNE2/CDC7/CDT1/CHAF1B/CHEK1/DTL/E2F7/EME1/EXO1/FBXO5/GINS2/GINS4/GTPBP4/MCM10/MCM2/MCM4/MCM5/POLE2/POLQ/RAD51/RFC2/RFC5/RRM2/TIMELESS/TOPBP1	29
Community 3	GO:0051983	regulation of chromosome segregation	21/144	103/18670	2.26913e-24	1.98549e-22	1.4955e-22	AURKB/BUB1/BUB1B/CCNB1/CDC20/CDCA5/CDT1/CENPE/CENPF/ESPL1/FBXO5/KIF2C/MKI67/NDC80/NEK2/PLK1/PTTG1/RACGAP1/TACC3/TRIP13/TTK	21
Community 3	GO:0000075	cell cycle checkpoint	26/144	216/18670	8.59652e-24	7.12606e-22	5.36747e-22	AURKA/AURKB/BLM/BRCA1/BUB1/BUB1B/CCNB1/CDC20/CDC25C/CDT1/CENPF/CHEK1/DTL/E2F1/E2F7/EME1/GTSE1/KNTC1/NDC80/PLK1/TIMELESS/TOP2A/TOPBP1/TRIP13/TTK/ZWINT	26
Community 3	GO:0007093	mitotic cell cycle checkpoint	23/144	165/18670	1.29154e-22	1.01709e-20	7.66087e-21	AURKA/AURKB/BLM/BRCA1/BUB1/BUB1B/CCNB1/CDC20/CDC25C/CDT1/CENPF/E2F1/E2F7/EME1/GTSE1/KNTC1/NDC80/PLK1/TOP2A/TOPBP1/TRIP13/TTK/ZWINT	23
Community 3	GO:0051304	chromosome separation	19/144	90/18670	1.91321e-22	1.43491e-20	1.08079e-20	AURKB/BUB1/BUB1B/CCNB1/CDC20/CDT1/CENPE/CENPF/EME1/ESPL1/FBXO5/NCAPD2/NDC80/PLK1/PTTG1/TACC3/TOP2A/TRIP13/TTK	19
Community 3	GO:0140013	meiotic nuclear division	23/144	172/18670	3.44225e-22	2.46433e-20	1.85618e-20	ASPM/AURKA/BRCA2/BUB1/BUB1B/CCNE2/CDC20/EME1/ESPL1/FANCA/FANCD2/FBXO5/MND1/NUF2/PLK1/PSMC3IP/PTTG1/RAD51/RAD54L/SMC4/TOP2A/TRIP13/TTK	23
Community 3	GO:0010948	negative regulation of cell cycle process	29/144	361/18670	1.88309e-21	1.28951e-19	9.71279e-20	AURKA/AURKB/BLM/BRCA1/BUB1/BUB1B/CCNB1/CDC20/CDC25C/CDC7/CDT1/CENPF/CHEK1/DTL/E2F1/E2F7/ESPL1/EZH2/FBXO5/GTSE1/NDC80/NEK2/PLK1/PTTG1/RAD51/RRM2/TOPBP1/TRIP13/TTK	29
Community 3	GO:0010965	regulation of mitotic sister chromatid separation	16/144	57/18670	2.95054e-21	1.93629e-19	1.45845e-19	AURKB/BUB1/BUB1B/CCNB1/CDC20/CDT1/CENPE/CENPF/ESPL1/FBXO5/NDC80/PLK1/PTTG1/TACC3/TRIP13/TTK	16
Community 3	GO:0051306	mitotic sister chromatid separation	16/144	60/18670	7.47673e-21	4.71034e-19	3.5479e-19	AURKB/BUB1/BUB1B/CCNB1/CDC20/CDT1/CENPE/CENPF/ESPL1/FBXO5/NDC80/PLK1/PTTG1/TACC3/TRIP13/TTK	16
Community 3	GO:1905818	regulation of chromosome separation	16/144	62/18670	1.34843e-20	8.16837e-19	6.15255e-19	AURKB/BUB1/BUB1B/CCNB1/CDC20/CDT1/CENPE/CENPF/ESPL1/FBXO5/NDC80/PLK1/PTTG1/TACC3/TRIP13/TTK	16
Community 3	GO:0033045	regulation of sister chromatid segregation	17/144	80/18670	3.08196e-20	1.79781e-18	1.35414e-18	AURKB/BUB1/BUB1B/CCNB1/CDC20/CDCA5/CDT1/CENPE/CENPF/ESPL1/FBXO5/NDC80/PLK1/PTTG1/TACC3/TRIP13/TTK	17
Community 3	GO:0044839	cell cycle G2/M phase transition	25/144	266/18670	3.19675e-20	1.79817e-18	1.35441e-18	AURKA/AURKB/BLM/BRCA1/CCNA2/CCNB1/CCNB2/CDC25A/CDC25C/CDC7/CENPF/CHEK1/DTL/FBXO5/FOXM1/GTSE1/HMMR/KIF14/MELK/NEK2/PKMYT1/PLK1/PLK4/TOPBP1/TPX2	25
Community 3	GO:0045930	negative regulation of mitotic cell cycle	27/144	338/18670	6.13538e-20	3.33214e-18	2.50982e-18	AURKA/AURKB/BLM/BRCA1/BUB1/BUB1B/CCNB1/CDC20/CDC25C/CDT1/CENPF/CHEK1/E2F1/E2F7/EME1/EZH2/FBXO5/GTSE1/KNTC1/NDC80/PLK1/PTTG1/TOP2A/TOPBP1/TRIP13/TTK/ZWINT	27
Community 3	GO:0007091	metaphase/anaphase transition of mitotic cell cycle	15/144	54/18670	6.45454e-20	3.38864e-18	2.55238e-18	AURKB/BUB1/BUB1B/CCNB1/CDC20/CDT1/CENPE/CENPF/ESPL1/FBXO5/NDC80/PLK1/TACC3/TRIP13/TTK	15
Community 3	GO:0033047	regulation of mitotic sister chromatid segregation	16/144	68/18670	6.97277e-20	3.54262e-18	2.66836e-18	AURKB/BUB1/BUB1B/CCNB1/CDC20/CDT1/CENPE/CENPF/ESPL1/FBXO5/NDC80/PLK1/PTTG1/TACC3/TRIP13/TTK	16
Community 3	GO:0044784	metaphase/anaphase transition of cell cycle	15/144	56/18670	1.19651e-19	5.88909e-18	4.43576e-18	AURKB/BUB1/BUB1B/CCNB1/CDC20/CDT1/CENPE/CENPF/ESPL1/FBXO5/NDC80/PLK1/TACC3/TRIP13/TTK	15
Community 3	GO:0033046	negative regulation of sister chromatid segregation	14/144	44/18670	1.3038e-19	6.2227e-18	4.68704e-18	AURKB/BUB1/BUB1B/CCNB1/CDC20/CDT1/CENPF/ESPL1/FBXO5/NDC80/PLK1/PTTG1/TRIP13/TTK	14
Community 3	GO:0051985	negative regulation of chromosome segregation	14/144	45/18670	1.8803e-19	8.71022e-18	6.56068e-18	AURKB/BUB1/BUB1B/CCNB1/CDC20/CDT1/CENPF/ESPL1/FBXO5/NDC80/PLK1/PTTG1/TRIP13/TTK	14
Community 3	GO:0006261	DNA-dependent DNA replication	20/144	151/18670	2.5557e-19	1.15006e-17	8.66246e-18	BLM/BRCA2/CCNE2/CDC7/CDT1/E2F7/EME1/FBXO5/GINS2/GINS4/MCM10/MCM2/MCM4/MCM5/POLE2/POLQ/RAD51/RFC2/RFC5/TIMELESS	20
Community 3	GO:0071103	DNA conformation change	27/144	364/18670	4.18066e-19	1.82904e-17	1.37766e-17	ASF1B/BLM/CCNB1/CDCA5/CENPA/CENPK/CENPL/CENPN/CHAF1B/GINS2/GINS4/HELLS/MCM2/MCM4/MCM5/NCAPD2/NCAPG/NUSAP1/OIP5/POLQ/RAD51/RAD54L/RFC2/RFC5/SMC4/SUV39H1/TOP2A	27
Community 3	GO:2000816	negative regulation of mitotic sister chromatid separation	13/144	39/18670	1.34617e-18	5.7303e-17	4.31616e-17	AURKB/BUB1/BUB1B/CCNB1/CDC20/CDT1/CENPF/FBXO5/NDC80/PLK1/PTTG1/TRIP13/TTK	13
Community 3	GO:0030071	regulation of mitotic metaphase/anaphase transition	14/144	51/18670	1.40066e-18	5.79254e-17	4.36303e-17	AURKB/BUB1/BUB1B/CCNB1/CDC20/CDT1/CENPE/CENPF/ESPL1/FBXO5/NDC80/PLK1/TRIP13/TTK	14
Community 3	GO:0000086	G2/M transition of mitotic cell cycle	23/144	247/18670	1.43434e-18	5.79254e-17	4.36303e-17	AURKA/AURKB/BLM/BRCA1/CCNA2/CCNB1/CCNB2/CDC25A/CDC25C/CDC7/CENPF/DTL/FBXO5/FOXM1/HMMR/KIF14/MELK/NEK2/PKMYT1/PLK1/PLK4/TOPBP1/TPX2	23
Community 3	GO:0045839	negative regulation of mitotic nuclear division	14/144	52/18670	1.90421e-18	7.49783e-17	5.64749e-17	AURKB/BUB1/BUB1B/CCNB1/CDC20/CDT1/CENPF/CHEK1/FBXO5/NDC80/PLK1/PTTG1/TRIP13/TTK	14
Community 3	GO:1905819	negative regulation of chromosome separation	13/144	40/18670	1.98131e-18	7.61114e-17	5.73284e-17	AURKB/BUB1/BUB1B/CCNB1/CDC20/CDT1/CENPF/FBXO5/NDC80/PLK1/PTTG1/TRIP13/TTK	13
Community 3	GO:1902099	regulation of metaphase/anaphase transition of cell cycle	14/144	53/18670	2.57093e-18	9.64099e-17	7.26175e-17	AURKB/BUB1/BUB1B/CCNB1/CDC20/CDT1/CENPE/CENPF/ESPL1/FBXO5/NDC80/PLK1/TRIP13/TTK	14
Community 3	GO:0000910	cytokinesis	20/144	171/18670	3.17727e-18	1.16377e-16	8.76569e-17	ANLN/AURKA/AURKB/BRCA2/CDT1/CENPA/CEP55/CKAP2/E2F7/ESPL1/INCENP/KIF14/KIF20A/KIF23/KIF4A/NUSAP1/PLK1/PRC1/RACGAP1/STMN1	20
Community 3	GO:0033048	negative regulation of mitotic sister chromatid segregation	13/144	42/18670	4.14711e-18	1.48448e-16	1.11813e-16	AURKB/BUB1/BUB1B/CCNB1/CDC20/CDT1/CENPF/FBXO5/NDC80/PLK1/PTTG1/TRIP13/TTK	13
Community 3	GO:0000281	mitotic cytokinesis	15/144	72/18670	7.66448e-18	2.68257e-16	2.02055e-16	ANLN/BRCA2/CDT1/CENPA/CEP55/CKAP2/ESPL1/INCENP/KIF20A/KIF23/KIF4A/NUSAP1/PLK1/RACGAP1/STMN1	15
Community 3	GO:1901988	negative regulation of cell cycle phase transition	23/144	267/18670	8.22425e-18	2.81591e-16	2.12099e-16	AURKA/AURKB/BLM/BRCA1/BUB1/BUB1B/CCNB1/CDC20/CDC25C/CDT1/CENPF/CHEK1/DTL/E2F1/E2F7/EZH2/FBXO5/GTSE1/NDC80/PLK1/TOPBP1/TRIP13/TTK	23
Community 3	GO:0051784	negative regulation of nuclear division	14/144	60/18670	1.77216e-17	5.93862e-16	4.47307e-16	AURKB/BUB1/BUB1B/CCNB1/CDC20/CDT1/CENPF/CHEK1/FBXO5/NDC80/PLK1/PTTG1/TRIP13/TTK	14
Community 3	GO:0045787	positive regulation of cell cycle	26/144	389/18670	2.64347e-17	8.67387e-16	6.5333e-16	AURKA/AURKB/BRCA1/BRCA2/CCNB1/CDC25A/CDC25C/CDC7/CDCA5/CDT1/CHEK1/DTL/E2F1/E2F7/ESPL1/EZH2/FBXO5/GTSE1/KIF14/KIF23/NDC80/NUSAP1/PLK4/PSRC1/RACGAP1/UBE2C	26
Community 3	GO:0045841	negative regulation of mitotic metaphase/anaphase transition	12/144	36/18670	2.97012e-17	9.54683e-16	7.19083e-16	AURKB/BUB1/BUB1B/CCNB1/CDC20/CDT1/CENPF/FBXO5/NDC80/PLK1/TRIP13/TTK	12
Community 3	GO:0061982	meiosis I cell cycle process	17/144	119/18670	3.84669e-17	1.21171e-15	9.12679e-16	AURKA/BRCA2/CCNE2/CDC25A/CDC25C/EME1/ESPL1/FANCD2/FBXO5/MND1/PLK1/PSMC3IP/PTTG1/RAD51/RAD54L/TOP2A/TRIP13	17
Community 3	GO:1902100	negative regulation of metaphase/anaphase transition of cell cycle	12/144	37/18670	4.36707e-17	1.34865e-15	1.01583e-15	AURKB/BUB1/BUB1B/CCNB1/CDC20/CDT1/CENPF/FBXO5/NDC80/PLK1/TRIP13/TTK	12
Community 3	GO:0061640	cytoskeleton-dependent cytokinesis	16/144	100/18670	5.18806e-17	1.57138e-15	1.18359e-15	ANLN/AURKB/BRCA2/CDT1/CENPA/CEP55/CKAP2/ESPL1/INCENP/KIF20A/KIF23/KIF4A/NUSAP1/PLK1/RACGAP1/STMN1	16
Community 3	GO:0006310	DNA recombination	23/144	292/18670	5.99745e-17	1.78226e-15	1.34243e-15	BLM/BRCA1/BRCA2/CDC7/CHEK1/EME1/EXO1/FANCB/GINS2/GINS4/MCM2/MCM4/MCM5/MND1/POLQ/PSMC3IP/RAD51/RAD51AP1/RAD54L/TIMELESS/TOP2A/TRIP13/UNG	23
Community 3	GO:0090068	positive regulation of cell cycle process	23/144	298/18670	9.39048e-17	2.73889e-15	2.06298e-15	AURKA/AURKB/BRCA1/CCNB1/CDC25A/CDC25C/CDC7/CDCA5/CDT1/DTL/E2F1/E2F7/ESPL1/EZH2/FBXO5/GTSE1/KIF14/KIF23/NDC80/NUSAP1/PLK4/RACGAP1/UBE2C	23
Community 3	GO:0033044	regulation of chromosome organization	24/144	342/18670	1.66525e-16	4.76866e-15	3.59183e-15	AURKB/BRCA1/BUB1/BUB1B/CCNB1/CCT5/CDC20/CDCA5/CDT1/CENPE/CENPF/CHEK1/ESPL1/FBXO5/MCM2/MKI67/NDC80/NEK2/PLK1/PTTG1/TACC3/TOP2A/TRIP13/TTK	24
Community 3	GO:1902749	regulation of cell cycle G2/M phase transition	20/144	213/18670	2.48518e-16	6.98956e-15	5.26465e-15	AURKA/AURKB/BLM/BRCA1/CCNB1/CDC25A/CDC25C/CDC7/CENPF/CHEK1/DTL/FBXO5/GTSE1/HMMR/KIF14/NEK2/PLK1/PLK4/TOPBP1/TPX2	20
Community 3	GO:0006302	double-strand break repair	21/144	248/18670	3.48544e-16	9.46477e-15	7.12902e-15	BLM/BRCA1/BRCA2/CDC7/CDCA5/CHEK1/EME1/FANCB/FOXM1/GINS2/GINS4/MCM2/MCM4/MCM5/PARP2/POLQ/RAD51/RAD51AP1/RAD54L/TIMELESS/TRIP13	21
Community 3	GO:1901991	negative regulation of mitotic cell cycle phase transition	21/144	248/18670	3.48544e-16	9.46477e-15	7.12902e-15	AURKA/AURKB/BLM/BRCA1/BUB1/BUB1B/CCNB1/CDC20/CDC25C/CDT1/CENPF/E2F1/E2F7/EZH2/FBXO5/GTSE1/NDC80/PLK1/TOPBP1/TRIP13/TTK	21
Community 3	GO:0007094	mitotic spindle assembly checkpoint	11/144	34/18670	9.58628e-16	2.43522e-14	1.83425e-14	AURKB/BUB1/BUB1B/CCNB1/CDC20/CDT1/CENPF/NDC80/PLK1/TRIP13/TTK	11
Community 3	GO:0031577	spindle checkpoint	11/144	34/18670	9.58628e-16	2.43522e-14	1.83425e-14	AURKB/BUB1/BUB1B/CCNB1/CDC20/CDT1/CENPF/NDC80/PLK1/TRIP13/TTK	11
Community 3	GO:0071173	spindle assembly checkpoint	11/144	34/18670	9.58628e-16	2.43522e-14	1.83425e-14	AURKB/BUB1/BUB1B/CCNB1/CDC20/CDT1/CENPF/NDC80/PLK1/TRIP13/TTK	11
Community 3	GO:0071174	mitotic spindle checkpoint	11/144	34/18670	9.58628e-16	2.43522e-14	1.83425e-14	AURKB/BUB1/BUB1B/CCNB1/CDC20/CDT1/CENPF/NDC80/PLK1/TRIP13/TTK	11
Community 3	GO:0044843	cell cycle G1/S phase transition	22/144	298/18670	1.17602e-15	2.94004e-14	2.21449e-14	AURKA/CCNA2/CCNB1/CCNE2/CDC25A/CDC25C/CDC7/CDKN3/CDT1/E2F1/E2F7/EZH2/FBXO5/GTSE1/IQGAP3/KIF14/MCM10/MCM2/MCM4/MCM5/POLE2/RRM2	22
Community 3	GO:2001251	negative regulation of chromosome organization	17/144	146/18670	1.31577e-15	3.23803e-14	2.43894e-14	AURKB/BRCA1/BUB1/BUB1B/CCNB1/CDC20/CDT1/CENPF/ESPL1/FBXO5/MCM2/NDC80/PLK1/PTTG1/TOP2A/TRIP13/TTK	17
Community 3	GO:0000082	G1/S transition of mitotic cell cycle	21/144	279/18670	3.74783e-15	9.08129e-14	6.84017e-14	AURKA/CCNB1/CCNE2/CDC25A/CDC25C/CDC7/CDKN3/CDT1/E2F1/E2F7/EZH2/FBXO5/GTSE1/IQGAP3/KIF14/MCM10/MCM2/MCM4/MCM5/POLE2/RRM2	21
Community 3	GO:0051225	spindle assembly	15/144	108/18670	4.59421e-15	1.09635e-13	8.25786e-14	ASPM/AURKA/AURKB/BIRC5/CDC20/FBXO5/KIF11/KIF23/KIF4A/KIFC1/NEK2/PLK1/RACGAP1/SAC3D1/TPX2	15
Community 3	GO:0000724	double-strand break repair via homologous recombination	16/144	134/18670	6.28465e-15	1.47736e-13	1.11277e-13	BLM/BRCA1/BRCA2/CDC7/CHEK1/FANCB/GINS2/GINS4/MCM2/MCM4/MCM5/POLQ/RAD51/RAD51AP1/RAD54L/TIMELESS	16
Community 3	GO:0000725	recombinational repair	16/144	135/18670	7.08346e-15	1.64065e-13	1.23577e-13	BLM/BRCA1/BRCA2/CDC7/CHEK1/FANCB/GINS2/GINS4/MCM2/MCM4/MCM5/POLQ/RAD51/RAD51AP1/RAD54L/TIMELESS	16
Community 3	GO:0007127	meiosis I	15/144	114/18670	1.05151e-14	2.40018e-13	1.80785e-13	AURKA/BRCA2/CCNE2/EME1/ESPL1/FANCD2/FBXO5/MND1/PLK1/PSMC3IP/PTTG1/RAD51/RAD54L/TOP2A/TRIP13	15
Community 3	GO:0010389	regulation of G2/M transition of mitotic cell cycle	18/144	196/18670	1.25624e-14	2.82654e-13	2.129e-13	AURKA/AURKB/BLM/BRCA1/CCNB1/CDC25A/CDC25C/CDC7/CENPF/DTL/FBXO5/HMMR/KIF14/NEK2/PLK1/PLK4/TOPBP1/TPX2	18
Community 3	GO:0051310	metaphase plate congression	12/144	57/18670	1.46252e-14	3.24432e-13	2.44368e-13	CCNB1/CDCA5/CDCA8/CDT1/CENPE/CENPF/KIF14/KIF2C/KIFC1/NDC80/NUF2/PSRC1	12
Community 3	GO:0051383	kinetochore organization	9/144	21/18670	2.03812e-14	4.4584e-13	3.35814e-13	CDT1/CENPA/CENPE/CENPF/CENPK/CENPN/NDC80/NUF2/SMC4	9
Community 3	GO:0007080	mitotic metaphase plate congression	11/144	44/18670	2.4067e-14	5.19254e-13	3.9111e-13	CCNB1/CDCA5/CDCA8/CDT1/CENPE/KIF14/KIF2C/KIFC1/NDC80/NUF2/PSRC1	11
Community 3	GO:0031570	DNA integrity checkpoint	16/144	157/18670	7.86069e-14	1.67305e-12	1.26017e-12	AURKA/BLM/BRCA1/CCNB1/CDC25C/CDT1/CHEK1/DTL/E2F1/E2F7/EME1/GTSE1/PLK1/TIMELESS/TOP2A/TOPBP1	16
Community 3	GO:0045132	meiotic chromosome segregation	13/144	90/18670	1.95054e-13	4.09613e-12	3.08527e-12	BUB1/BUB1B/CCNE2/EME1/ESPL1/FANCD2/NUF2/PLK1/PTTG1/SMC4/TOP2A/TRIP13/TTK	13
Community 3	GO:0072331	signal transduction by p53 class mediator	19/144	267/18670	2.31597e-13	4.79955e-12	3.6151e-12	AURKA/AURKB/BCL2L12/BLM/BRCA1/BRCA2/CCNB1/CDC25C/CHEK1/E2F1/E2F2/E2F7/EXO1/FOXM1/GTSE1/RFC2/RFC5/TOPBP1/TPX2	19
Community 3	GO:0044786	cell cycle DNA replication	12/144	71/18670	2.4152e-13	4.94019e-12	3.72103e-12	BRCA2/CDC7/CDT1/E2F7/FBXO5/MCM2/MCM4/MCM5/POLE2/RAD51/RFC2/RFC5	12
Community 3	GO:0090307	mitotic spindle assembly	11/144	56/18670	4.31915e-13	8.72136e-12	6.56907e-12	AURKB/BIRC5/CDC20/KIF11/KIF23/KIF4A/KIFC1/NEK2/PLK1/RACGAP1/TPX2	11
Community 3	GO:0051303	establishment of chromosome localization	12/144	75/18670	4.80065e-13	9.57092e-12	7.20897e-12	CCNB1/CDCA5/CDCA8/CDT1/CENPE/CENPF/KIF14/KIF2C/KIFC1/NDC80/NUF2/PSRC1	12
Community 3	GO:0050000	chromosome localization	12/144	76/18670	5.66352e-13	1.11501e-11	8.39841e-12	CCNB1/CDCA5/CDCA8/CDT1/CENPE/CENPF/KIF14/KIF2C/KIFC1/NDC80/NUF2/PSRC1	12
Community 3	GO:0008608	attachment of spindle microtubules to kinetochore	9/144	32/18670	1.81011e-12	3.51966e-11	2.65106e-11	AURKB/CCNB1/CDT1/CENPE/KIF2C/NDC80/NEK2/NUF2/RACGAP1	9
Community 3	GO:0010639	negative regulation of organelle organization	21/144	393/18670	3.02675e-12	5.81357e-11	4.37888e-11	AURKB/BRCA1/BUB1/BUB1B/CCNB1/CDC20/CDT1/CENPF/CHEK1/CKAP2/ESPL1/FBXO5/MCM2/NDC80/NEK2/PLK1/PTTG1/STMN1/TOP2A/TRIP13/TTK	21
Community 3	GO:0006323	DNA packaging	17/144	247/18670	7.80984e-12	1.48199e-10	1.11626e-10	ASF1B/CCNB1/CDCA5/CENPA/CENPK/CENPL/CENPN/CHAF1B/HELLS/MCM2/NCAPD2/NCAPG/NUSAP1/OIP5/SMC4/SUV39H1/TOP2A	17
Community 3	GO:0000079	regulation of cyclin-dependent protein serine/threonine kinase activity	12/144	102/18670	2.07986e-11	3.89973e-10	2.93734e-10	BLM/CCNA2/CCNB1/CCNB2/CCNE2/CDC25A/CDC25C/CDKN3/GTPBP4/PKMYT1/PLK1/PSRC1	12
Community 3	GO:0033260	nuclear DNA replication	10/144	60/18670	2.94822e-11	5.46288e-10	4.11473e-10	BRCA2/CDC7/CDT1/MCM2/MCM4/MCM5/POLE2/RAD51/RFC2/RFC5	10
Community 3	GO:0045931	positive regulation of mitotic cell cycle	14/144	163/18670	3.14518e-11	5.76006e-10	4.33857e-10	AURKA/BRCA2/CCNB1/CDC25A/CDC25C/CDC7/CDCA5/CDT1/DTL/ESPL1/FBXO5/NDC80/NUSAP1/UBE2C	14
Community 3	GO:1904029	regulation of cyclin-dependent protein kinase activity	12/144	106/18670	3.30041e-11	5.97488e-10	4.50038e-10	BLM/CCNA2/CCNB1/CCNB2/CCNE2/CDC25A/CDC25C/CDKN3/GTPBP4/PKMYT1/PLK1/PSRC1	12
Community 3	GO:0000727	double-strand break repair via break-induced replication	6/144	11/18670	8.48536e-11	1.50992e-09	1.13729e-09	CDC7/GINS2/GINS4/MCM2/MCM4/MCM5	6
Community 3	GO:0032465	regulation of cytokinesis	11/144	89/18670	8.53224e-11	1.50992e-09	1.13729e-09	AURKA/AURKB/BRCA2/E2F7/INCENP/KIF14/KIF20A/KIF23/PLK1/PRC1/RACGAP1	11
Community 3	GO:0032392	DNA geometric change	12/144	119/18670	1.30668e-10	2.28668e-09	1.72237e-09	BLM/GINS2/GINS4/MCM2/MCM4/MCM5/POLQ/RAD51/RAD54L/RFC2/RFC5/TOP2A	12
Community 3	GO:0072401	signal transduction involved in DNA integrity checkpoint	10/144	73/18670	2.23141e-10	3.82007e-09	2.87734e-09	AURKA/BRCA1/CCNB1/CDC25C/CHEK1/DTL/E2F1/E2F7/GTSE1/PLK1	10
Community 3	GO:0072422	signal transduction involved in DNA damage checkpoint	10/144	73/18670	2.23141e-10	3.82007e-09	2.87734e-09	AURKA/BRCA1/CCNB1/CDC25C/CHEK1/DTL/E2F1/E2F7/GTSE1/PLK1	10
Community 3	GO:0072395	signal transduction involved in cell cycle checkpoint	10/144	74/18670	2.56323e-10	4.34095e-09	3.26967e-09	AURKA/BRCA1/CCNB1/CDC25C/CHEK1/DTL/E2F1/E2F7/GTSE1/PLK1	10
Community 3	GO:0090329	regulation of DNA-dependent DNA replication	9/144	54/18670	2.97277e-10	4.98097e-09	3.75175e-09	BLM/BRCA2/CDC7/CDT1/E2F7/FBXO5/RFC2/RFC5/TIMELESS	9
Community 3	GO:0042770	signal transduction in response to DNA damage	12/144	133/18670	4.8191e-10	7.98956e-09	6.01787e-09	AURKA/BRCA1/BRCA2/CCNB1/CDC25C/CHEK1/DTL/E2F1/E2F7/FOXM1/GTSE1/PLK1	12
Community 3	GO:1901989	positive regulation of cell cycle phase transition	11/144	106/18670	5.80989e-10	9.53184e-09	7.17954e-09	CCNB1/CDC25A/CDC25C/CDC7/CDCA5/CDT1/DTL/ESPL1/EZH2/FBXO5/UBE2C	11
Community 3	GO:0051302	regulation of cell division	13/144	168/18670	6.03066e-10	9.79205e-09	7.37553e-09	ASPM/AURKA/AURKB/BLM/BRCA2/E2F7/INCENP/KIF14/KIF20A/KIF23/PLK1/PRC1/RACGAP1	13
Community 3	GO:0006275	regulation of DNA replication	11/144	108/18670	7.11603e-10	1.14365e-08	8.61414e-09	BLM/BRCA2/CCNA2/CDC7/CDT1/E2F7/FBXO5/GTPBP4/RFC2/RFC5/TIMELESS	11
Community 3	GO:0034502	protein localization to chromosome	10/144	83/18670	8.18187e-10	1.30166e-08	9.80432e-09	AURKB/BRCA2/CCT5/CDCA5/CDT1/CENPA/EZH2/NDC80/PLK1/TTK	10
Community 3	GO:0065004	protein-DNA complex assembly	15/144	248/18670	8.62256e-10	1.35351e-08	1.01948e-08	ASF1B/CDT1/CENPA/CENPE/CENPF/CENPK/CENPL/CENPN/CHAF1B/HELLS/MCM2/MCM4/MCM5/OIP5/RAD51	15
Community 3	GO:0032508	DNA duplex unwinding	11/144	110/18670	8.67963e-10	1.35351e-08	1.01948e-08	BLM/GINS2/GINS4/MCM2/MCM4/MCM5/POLQ/RAD51/RFC2/RFC5/TOP2A	11
Community 3	GO:0000077	DNA damage checkpoint	12/144	145/18670	1.3118e-09	2.02558e-08	1.5257e-08	AURKA/BLM/BRCA1/CCNB1/CDC25C/CHEK1/DTL/E2F1/E2F7/EME1/GTSE1/PLK1	12
Community 3	GO:1901992	positive regulation of mitotic cell cycle phase transition	10/144	91/18670	2.05158e-09	3.13713e-08	2.36294e-08	CCNB1/CDC25A/CDC25C/CDC7/CDCA5/CDT1/DTL/ESPL1/FBXO5/UBE2C	10
Community 3	GO:0070507	regulation of microtubule cytoskeleton organization	13/144	186/18670	2.10983e-09	3.19518e-08	2.40666e-08	AURKA/BRCA1/CHEK1/CKAP2/KIF11/NEK2/PLK1/PLK4/PSRC1/STIL/STMN1/TACC3/TPX2	13
Community 3	GO:0051231	spindle elongation	5/144	10/18670	6.21915e-09	9.32873e-08	7.02655e-08	AURKB/KIF23/KIF4A/PRC1/RACGAP1	5
Community 3	GO:0071824	protein-DNA complex subunit organization	15/144	288/18670	6.64715e-09	9.87666e-08	7.43926e-08	ASF1B/CDT1/CENPA/CENPE/CENPF/CENPK/CENPL/CENPN/CHAF1B/HELLS/MCM2/MCM4/MCM5/OIP5/RAD51	15
Community 3	GO:0036297	interstrand cross-link repair	8/144	53/18670	6.80966e-09	1.00236e-07	7.54991e-08	EME1/FANCA/FANCB/FANCD2/FANCE/RAD51/RAD51AP1/UBE2T	8
Community 3	GO:0044774	mitotic DNA integrity checkpoint	10/144	106/18670	9.21741e-09	1.34421e-07	1.01248e-07	AURKA/BLM/CCNB1/CDC25C/E2F1/E2F7/EME1/GTSE1/TOP2A/TOPBP1	10
Community 3	GO:0034508	centromere complex assembly	8/144	56/18670	1.07033e-08	1.54658e-07	1.16491e-07	CENPA/CENPE/CENPF/CENPK/CENPL/CENPN/HELLS/OIP5	8
Community 3	GO:0006270	DNA replication initiation	7/144	37/18670	1.18978e-08	1.70354e-07	1.28314e-07	CCNE2/CDT1/MCM10/MCM2/MCM4/MCM5/POLE2	7
Community 3	GO:0031145	anaphase-promoting complex-dependent catabolic process	9/144	81/18670	1.22282e-08	1.73509e-07	1.3069e-07	AURKA/AURKB/BUB1B/CCNB1/CDC20/FBXO5/PLK1/PTTG1/UBE2C	9
Community 3	GO:0051656	establishment of organelle localization	17/144	401/18670	1.34991e-08	1.89831e-07	1.42983e-07	CCNB1/CDCA5/CDCA8/CDT1/CENPA/CENPE/CENPF/ESPL1/KIF14/KIF23/KIF2C/KIFC1/NDC80/NUF2/NUSAP1/PLK1/PSRC1	17
Community 3	GO:0032886	regulation of microtubule-based process	13/144	218/18670	1.4364e-08	2.00207e-07	1.50799e-07	AURKA/BRCA1/CHEK1/CKAP2/KIF11/NEK2/PLK1/PLK4/PSRC1/STIL/STMN1/TACC3/TPX2	13
Community 3	GO:0070317	negative regulation of G0 to G1 transition	7/144	41/18670	2.53209e-08	3.49828e-07	2.63496e-07	BRCA1/CDC7/CHEK1/E2F1/EZH2/RAD51/RRM2	7
Community 3	GO:0051315	attachment of mitotic spindle microtubules to kinetochore	5/144	13/18670	3.11749e-08	4.26961e-07	3.21594e-07	CDT1/CENPE/KIF2C/NDC80/NUF2	5
Community 3	GO:0070192	chromosome organization involved in meiotic cell cycle	8/144	65/18670	3.5875e-08	4.87096e-07	3.66889e-07	BUB1/BUB1B/CCNE2/FANCD2/NCAPD2/RAD51/SMC4/TRIP13	8
Community 3	GO:0007098	centrosome cycle	10/144	124/18670	4.1972e-08	5.65007e-07	4.25573e-07	AURKA/BRCA1/BRCA2/CHEK1/KIF11/NEK2/PLK1/PLK4/SAC3D1/STIL	10
Community 3	GO:0010971	positive regulation of G2/M transition of mitotic cell cycle	6/144	27/18670	4.91139e-08	6.55546e-07	4.93768e-07	CCNB1/CDC25A/CDC25C/CDC7/DTL/FBXO5	6
Community 3	GO:0070316	regulation of G0 to G1 transition	7/144	45/18670	4.98121e-08	6.59278e-07	4.96579e-07	BRCA1/CDC7/CHEK1/E2F1/EZH2/RAD51/RRM2	7
Community 3	GO:0000723	telomere maintenance	11/144	162/18670	5.1697e-08	6.78524e-07	5.11075e-07	AURKB/BLM/BRCA2/CCNE2/CCT5/EXO1/NEK2/POLE2/RAD51/RFC2/RFC5	11
Community 3	GO:0030261	chromosome condensation	7/144	47/18670	6.81524e-08	8.79837e-07	6.62707e-07	CCNB1/CDCA5/NCAPD2/NCAPG/NUSAP1/SMC4/TOP2A	7
Community 3	GO:0045023	G0 to G1 transition	7/144	47/18670	6.81524e-08	8.79837e-07	6.62707e-07	BRCA1/CDC7/CHEK1/E2F1/EZH2/RAD51/RRM2	7
Community 3	GO:0031023	microtubule organizing center organization	10/144	133/18670	8.18294e-08	1.04782e-06	7.89232e-07	AURKA/BRCA1/BRCA2/CHEK1/KIF11/NEK2/PLK1/PLK4/SAC3D1/STIL	10
Community 3	GO:0051052	regulation of DNA metabolic process	15/144	351/18670	9.1529e-08	1.1579e-06	8.72151e-07	AURKB/BLM/BRCA1/CCT5/CDT1/CHEK1/FANCB/FOXM1/NEK2/POLQ/RAD51/RAD51AP1/RFC2/RFC5/TIMELESS	15
Community 3	GO:0051445	regulation of meiotic cell cycle	7/144	49/18670	9.1897e-08	1.1579e-06	8.72151e-07	ASPM/CDC20/CDC25A/CDC25C/FBXO5/TRIP13/TTK	7
Community 3	GO:1902751	positive regulation of cell cycle G2/M phase transition	6/144	30/18670	9.66613e-08	1.20827e-06	9.10086e-07	CCNB1/CDC25A/CDC25C/CDC7/DTL/FBXO5	6
Community 3	GO:0051382	kinetochore assembly	5/144	16/18670	1.0385e-07	1.28791e-06	9.70074e-07	CENPA/CENPE/CENPF/CENPK/CENPN	5
Community 3	GO:0032200	telomere organization	11/144	175/18670	1.13931e-07	1.40189e-06	1.05593e-06	AURKB/BLM/BRCA2/CCNE2/CCT5/EXO1/NEK2/POLE2/RAD51/RFC2/RFC5	11
Community 3	GO:0007143	female meiotic nuclear division	6/144	31/18670	1.19102e-07	1.45415e-06	1.09529e-06	AURKA/FBXO5/PLK1/TOP2A/TRIP13/TTK	6
Community 3	GO:0030330	DNA damage response, signal transduction by p53 class mediator	9/144	107/18670	1.41849e-07	1.71855e-06	1.29444e-06	AURKA/BRCA1/BRCA2/CCNB1/CDC25C/E2F1/E2F7/FOXM1/GTSE1	9
Community 3	GO:0007076	mitotic chromosome condensation	5/144	17/18670	1.4621e-07	1.75786e-06	1.32405e-06	CDCA5/NCAPD2/NCAPG/NUSAP1/SMC4	5
Community 3	GO:1901796	regulation of signal transduction by p53 class mediator	11/144	180/18670	1.51683e-07	1.80985e-06	1.36321e-06	AURKA/AURKB/BCL2L12/BLM/BRCA1/CHEK1/EXO1/RFC2/RFC5/TOPBP1/TPX2	11
Community 3	GO:0007131	reciprocal meiotic recombination	7/144	53/18670	1.60718e-07	1.90324e-06	1.43355e-06	EME1/MND1/PSMC3IP/RAD51/RAD54L/TOP2A/TRIP13	7
Community 3	GO:0035825	homologous recombination	7/144	54/18670	1.83471e-07	2.15647e-06	1.62429e-06	EME1/MND1/PSMC3IP/RAD51/RAD54L/TOP2A/TRIP13	7
Community 3	GO:0046605	regulation of centrosome cycle	7/144	58/18670	3.03586e-07	3.54184e-06	2.66777e-06	AURKA/BRCA1/CHEK1/KIF11/NEK2/PLK4/STIL	7
Community 3	GO:0071459	protein localization to chromosome, centromeric region	5/144	21/18670	4.69001e-07	5.43145e-06	4.09106e-06	AURKB/CDT1/CENPA/NDC80/TTK	5
Community 3	GO:0032506	cytokinetic process	6/144	39/18670	5.0166e-07	5.76725e-06	4.34399e-06	ANLN/AURKB/CEP55/KIF20A/KIF23/RACGAP1	6
Community 3	GO:0051255	spindle midzone assembly	4/144	10/18670	6.87565e-07	7.8472e-06	5.91064e-06	AURKB/KIF23/KIF4A/RACGAP1	4
Community 3	GO:0044773	mitotic DNA damage checkpoint	8/144	97/18670	8.34797e-07	9.45903e-06	7.12469e-06	AURKA/BLM/CCNB1/CDC25C/E2F1/E2F7/EME1/GTSE1	8
Community 3	GO:0007292	female gamete generation	9/144	136/18670	1.09615e-06	1.23317e-05	9.28843e-06	ASPM/AURKA/BRCA2/CCNB1/FBXO5/PLK1/TOP2A/TRIP13/TTK	9
Community 3	GO:0010569	regulation of double-strand break repair via homologous recombination	6/144	45/18670	1.20565e-06	1.34674e-05	1.01439e-05	CHEK1/FANCB/POLQ/RAD51/RAD51AP1/TIMELESS	6
Community 3	GO:0001556	oocyte maturation	5/144	26/18670	1.46974e-06	1.63017e-05	1.22787e-05	AURKA/BRCA2/CCNB1/FBXO5/TRIP13	5
Community 3	GO:1902750	negative regulation of cell cycle G2/M phase transition	8/144	105/18670	1.52924e-06	1.6843e-05	1.26864e-05	AURKA/AURKB/BLM/BRCA1/CHEK1/DTL/PLK1/TOPBP1	8
Community 3	GO:0031055	chromatin remodeling at centromere	6/144	48/18670	1.78227e-06	1.93591e-05	1.45816e-05	CENPA/CENPK/CENPL/CENPN/HELLS/OIP5	6
Community 3	GO:0051653	spindle localization	6/144	48/18670	1.78227e-06	1.93591e-05	1.45816e-05	ASPM/CENPA/ESPL1/NDC80/NUSAP1/PLK1	6
Community 3	GO:0071156	regulation of cell cycle arrest	8/144	108/18670	1.89361e-06	2.04277e-05	1.53865e-05	AURKA/BRCA1/CCNB1/CDC25C/E2F1/E2F7/FOXM1/GTSE1	8
Community 3	GO:2000779	regulation of double-strand break repair	7/144	77/18670	2.14924e-06	2.30275e-05	1.73447e-05	CHEK1/FANCB/FOXM1/POLQ/RAD51/RAD51AP1/TIMELESS	7
Community 3	GO:0000212	meiotic spindle organization	4/144	13/18670	2.29917e-06	2.44675e-05	1.84293e-05	ASPM/AURKA/ESPL1/FBXO5	4
Community 3	GO:0051054	positive regulation of DNA metabolic process	10/144	191/18670	2.32552e-06	2.45819e-05	1.85155e-05	AURKB/BRCA1/CCT5/FANCB/FOXM1/NEK2/RAD51/RFC2/RFC5/TIMELESS	10
Community 3	GO:0000083	regulation of transcription involved in G1/S transition of mitotic cell cycle	5/144	29/18670	2.60442e-06	2.73464e-05	2.05978e-05	CDT1/E2F1/E2F7/FBXO5/RRM2	5
Community 3	GO:0071897	DNA biosynthetic process	10/144	196/18670	2.93261e-06	3.05885e-05	2.30397e-05	AURKB/CCT5/CENPF/DTL/LIN9/NEK2/POLE2/POLQ/RFC2/RFC5	10
Community 3	GO:0006268	DNA unwinding involved in DNA replication	4/144	14/18670	3.19956e-06	3.27227e-05	2.46473e-05	BLM/MCM2/MCM4/RAD51	4
Community 3	GO:0007100	mitotic centrosome separation	4/144	14/18670	3.19956e-06	3.27227e-05	2.46473e-05	AURKA/CHEK1/KIF11/NEK2	4
Community 3	GO:0072425	signal transduction involved in G2 DNA damage checkpoint	4/144	14/18670	3.19956e-06	3.27227e-05	2.46473e-05	BRCA1/CHEK1/DTL/PLK1	4
Community 3	GO:0045840	positive regulation of mitotic nuclear division	6/144	53/18670	3.23034e-06	3.28244e-05	2.47239e-05	AURKA/CDCA5/CDT1/ESPL1/NUSAP1/UBE2C	6
Community 3	GO:0071158	positive regulation of cell cycle arrest	7/144	82/18670	3.29045e-06	3.32209e-05	2.50226e-05	AURKA/BRCA1/CCNB1/CDC25C/E2F1/E2F7/GTSE1	7
Community 3	GO:0006336	DNA replication-independent nucleosome assembly	6/144	54/18670	3.61119e-06	3.62269e-05	2.72867e-05	ASF1B/CENPA/CENPK/CENPL/CENPN/OIP5	6
Community 3	GO:0031572	G2 DNA damage checkpoint	5/144	31/18670	3.68037e-06	3.66873e-05	2.76335e-05	BLM/BRCA1/CHEK1/DTL/PLK1	5
Community 3	GO:0031497	chromatin assembly	10/144	202/18670	3.83917e-06	3.80295e-05	2.86445e-05	ASF1B/CENPA/CENPK/CENPL/CENPN/CHAF1B/HELLS/MCM2/OIP5/SUV39H1	10
Community 3	GO:0034724	DNA replication-independent nucleosome organization	6/144	55/18670	4.0278e-06	3.96487e-05	2.9864e-05	ASF1B/CENPA/CENPK/CENPL/CENPN/OIP5	6
Community 3	GO:0051299	centrosome separation	4/144	15/18670	4.33691e-06	4.21644e-05	3.17589e-05	AURKA/CHEK1/KIF11/NEK2	4
Community 3	GO:1902969	mitotic DNA replication	4/144	15/18670	4.33691e-06	4.21644e-05	3.17589e-05	BRCA2/MCM2/MCM4/RAD51	4
Community 3	GO:0006977	DNA damage response, signal transduction by p53 class mediator resulting in cell cycle arrest	6/144	56/18670	4.48268e-06	4.33142e-05	3.2625e-05	AURKA/CCNB1/CDC25C/E2F1/E2F7/GTSE1	6
Community 3	GO:0006890	retrograde vesicle-mediated transport, Golgi to endoplasmic reticulum	7/144	86/18670	4.53276e-06	4.3531e-05	3.27883e-05	CENPE/KIF11/KIF15/KIF23/KIF2C/KIF4A/RACGAP1	7
Community 3	GO:0006282	regulation of DNA repair	8/144	122/18670	4.73091e-06	4.51587e-05	3.40142e-05	BRCA1/CHEK1/FANCB/FOXM1/POLQ/RAD51/RAD51AP1/TIMELESS	8
Community 3	GO:0045143	homologous chromosome segregation	6/144	57/18670	4.97844e-06	4.66729e-05	3.51548e-05	CCNE2/ESPL1/FANCD2/PLK1/PTTG1/TRIP13	6
Community 3	GO:0072431	signal transduction involved in mitotic G1 DNA damage checkpoint	6/144	57/18670	4.97844e-06	4.66729e-05	3.51548e-05	AURKA/CCNB1/CDC25C/E2F1/E2F7/GTSE1	6
Community 3	GO:1902400	intracellular signal transduction involved in G1 DNA damage checkpoint	6/144	57/18670	4.97844e-06	4.66729e-05	3.51548e-05	AURKA/CCNB1/CDC25C/E2F1/E2F7/GTSE1	6
Community 3	GO:0040001	establishment of mitotic spindle localization	5/144	33/18670	5.07746e-06	4.73195e-05	3.56418e-05	CENPA/ESPL1/NDC80/NUSAP1/PLK1	5
Community 3	GO:0072413	signal transduction involved in mitotic cell cycle checkpoint	6/144	59/18670	6.10377e-06	5.5892e-05	4.20988e-05	AURKA/CCNB1/CDC25C/E2F1/E2F7/GTSE1	6
Community 3	GO:1902402	signal transduction involved in mitotic DNA damage checkpoint	6/144	59/18670	6.10377e-06	5.5892e-05	4.20988e-05	AURKA/CCNB1/CDC25C/E2F1/E2F7/GTSE1	6
Community 3	GO:1902403	signal transduction involved in mitotic DNA integrity checkpoint	6/144	59/18670	6.10377e-06	5.5892e-05	4.20988e-05	AURKA/CCNB1/CDC25C/E2F1/E2F7/GTSE1	6
Community 3	GO:2001020	regulation of response to DNA damage stimulus	10/144	214/18670	6.40333e-06	5.82962e-05	4.39097e-05	BCL2L12/BRCA1/CHEK1/FANCB/FBXO5/FOXM1/POLQ/RAD51/RAD51AP1/TIMELESS	10
Community 3	GO:0034501	protein localization to kinetochore	4/144	17/18670	7.47153e-06	6.76302e-05	5.09402e-05	AURKB/CDT1/NDC80/TTK	4
Community 3	GO:0007062	sister chromatid cohesion	6/144	63/18670	8.97433e-06	7.98564e-05	6.01491e-05	BUB1/BUB1B/CDC20/CDCA5/ESPL1/PLK1	6
Community 3	GO:0031571	mitotic G1 DNA damage checkpoint	6/144	63/18670	8.97433e-06	7.98564e-05	6.01491e-05	AURKA/CCNB1/CDC25C/E2F1/E2F7/GTSE1	6
Community 3	GO:0044819	mitotic G1/S transition checkpoint	6/144	63/18670	8.97433e-06	7.98564e-05	6.01491e-05	AURKA/CCNB1/CDC25C/E2F1/E2F7/GTSE1	6
Community 3	GO:0051782	negative regulation of cell division	4/144	18/18670	9.54877e-06	8.44905e-05	6.36397e-05	ASPM/AURKB/BLM/E2F7	4
Community 3	GO:0044783	G1 DNA damage checkpoint	6/144	64/18670	9.84028e-06	8.6241e-05	6.49581e-05	AURKA/CCNB1/CDC25C/E2F1/E2F7/GTSE1	6
Community 3	GO:0009314	response to radiation	14/144	448/18670	9.85611e-06	8.6241e-05	6.49581e-05	AURKB/BLM/BRCA1/BRCA2/CDC25A/CHEK1/DTL/FANCD2/NMU/PBK/RAD51/RAD51AP1/RAD54L/TOPBP1	14
Community 3	GO:0016572	histone phosphorylation	5/144	38/18670	1.04106e-05	9.05891e-05	6.82332e-05	AURKA/AURKB/CCNA2/CCNB1/CHEK1	5
Community 3	GO:0019886	antigen processing and presentation of exogenous peptide antigen via MHC class II	7/144	98/18670	1.08064e-05	9.35169e-05	7.04385e-05	CENPE/KIF11/KIF15/KIF23/KIF2C/KIF4A/RACGAP1	7
Community 3	GO:0006333	chromatin assembly or disassembly	10/144	228/18670	1.11602e-05	9.60512e-05	7.23474e-05	ASF1B/CENPA/CENPK/CENPL/CENPN/CHAF1B/HELLS/MCM2/OIP5/SUV39H1	10
Community 3	GO:0051785	positive regulation of nuclear division	6/144	66/18670	1.17752e-05	0.000100793	7.59191e-05	AURKA/CDCA5/CDT1/ESPL1/NUSAP1/UBE2C	6
Community 3	GO:0007096	regulation of exit from mitosis	4/144	19/18670	1.20228e-05	0.000102356	7.70961e-05	ANLN/CDCA5/KNTC1/UBE2C	4
Community 3	GO:0000018	regulation of DNA recombination	7/144	101/18670	1.31793e-05	0.000111002	8.36084e-05	BLM/CHEK1/FANCB/POLQ/RAD51/RAD51AP1/TIMELESS	7
Community 3	GO:0002495	antigen processing and presentation of peptide antigen via MHC class II	7/144	101/18670	1.31793e-05	0.000111002	8.36084e-05	CENPE/KIF11/KIF15/KIF23/KIF2C/KIF4A/RACGAP1	7
Community 3	GO:0008156	negative regulation of DNA replication	5/144	40/18670	1.34794e-05	0.000112925	8.50573e-05	BLM/BRCA2/FBXO5/GTPBP4/TIMELESS	5
Community 3	GO:0002504	antigen processing and presentation of peptide or polysaccharide antigen via MHC class II	7/144	102/18670	1.406e-05	0.000117167	8.82519e-05	CENPE/KIF11/KIF15/KIF23/KIF2C/KIF4A/RACGAP1	7
Community 3	GO:0045005	DNA-dependent DNA replication maintenance of fidelity	5/144	41/18670	1.52567e-05	0.00012647	9.52591e-05	BLM/BRCA2/EME1/RAD51/TIMELESS	5
Community 3	GO:0007050	cell cycle arrest	10/144	237/18670	1.56181e-05	0.000128788	9.70053e-05	AURKA/BRCA1/CCNB1/CDC25C/CDKN3/E2F1/E2F7/FOXM1/GTSE1/PRR11	10
Community 3	GO:0006334	nucleosome assembly	8/144	145/18670	1.68598e-05	0.000138303	0.000104172	ASF1B/CENPA/CENPK/CENPL/CENPN/CHAF1B/MCM2/OIP5	8
Community 3	GO:0010212	response to ionizing radiation	8/144	147/18670	1.86216e-05	0.000151963	0.000114461	BLM/BRCA1/BRCA2/FANCD2/RAD51/RAD51AP1/RAD54L/TOPBP1	8
Community 3	GO:0051293	establishment of spindle localization	5/144	43/18670	1.93559e-05	0.000157142	0.000118362	CENPA/ESPL1/NDC80/NUSAP1/PLK1	5
Community 3	GO:0034080	CENP-A containing nucleosome assembly	5/144	44/18670	2.17026e-05	0.000174396	0.000131358	CENPA/CENPK/CENPL/CENPN/OIP5	5
Community 3	GO:0061641	CENP-A containing chromatin organization	5/144	44/18670	2.17026e-05	0.000174396	0.000131358	CENPA/CENPK/CENPL/CENPN/OIP5	5
Community 3	GO:1904666	regulation of ubiquitin protein ligase activity	4/144	22/18670	2.22854e-05	0.00017817	0.0001342	CDC20/FBXO5/PLK1/UBE2C	4
Community 3	GO:0048599	oocyte development	5/144	46/18670	2.70558e-05	0.000215216	0.000162104	AURKA/BRCA2/CCNB1/FBXO5/TRIP13	5
Community 3	GO:2000241	regulation of reproductive process	8/144	160/18670	3.427e-05	0.000271232	0.000204297	ASPM/AURKA/CDC20/CDC25A/CDC25C/FBXO5/TRIP13/TTK	8
Community 3	GO:0051307	meiotic chromosome separation	4/144	25/18670	3.78518e-05	0.0002966	0.000223404	EME1/ESPL1/TOP2A/TTK	4
Community 3	GO:2000104	negative regulation of DNA-dependent DNA replication	4/144	25/18670	3.78518e-05	0.0002966	0.000223404	BLM/BRCA2/FBXO5/TIMELESS	4
Community 3	GO:0009994	oocyte differentiation	5/144	51/18670	4.49528e-05	0.000350498	0.000264001	AURKA/BRCA2/CCNB1/FBXO5/TRIP13	5
Community 3	GO:0006301	postreplication repair	5/144	52/18670	4.94284e-05	0.000383496	0.000288855	BRCA1/DTL/POLE2/RFC2/RFC5	5
Community 3	GO:2000134	negative regulation of G1/S transition of mitotic cell cycle	7/144	125/18670	5.24e-05	0.000404559	0.000304721	AURKA/CCNB1/CDC25C/E2F1/E2F7/EZH2/GTSE1	7
Community 3	GO:0048477	oogenesis	6/144	87/18670	5.73153e-05	0.000440349	0.000331678	ASPM/AURKA/BRCA2/CCNB1/FBXO5/TRIP13	6
Community 3	GO:1902807	negative regulation of cell cycle G1/S phase transition	7/144	131/18670	7.05761e-05	0.00053655	0.000404138	AURKA/CCNB1/CDC25C/E2F1/E2F7/EZH2/GTSE1	7
Community 3	GO:0035404	histone-serine phosphorylation	3/144	11/18670	7.08586e-05	0.00053655	0.000404138	AURKA/AURKB/CCNB1	3
Community 3	GO:0045835	negative regulation of meiotic nuclear division	3/144	11/18670	7.08586e-05	0.00053655	0.000404138	FBXO5/TRIP13/TTK	3
Community 3	GO:0007018	microtubule-based movement	10/144	285/18670	7.46069e-05	0.000562229	0.00042348	CENPE/KIF11/KIF14/KIF15/KIF20A/KIF23/KIF2C/KIF4A/KIFC1/RACGAP1	10
Community 3	GO:0010458	exit from mitosis	4/144	31/18670	9.08279e-05	0.000677981	0.000510666	ANLN/CDCA5/KNTC1/UBE2C	4
Community 3	GO:0040020	regulation of meiotic nuclear division	4/144	31/18670	9.08279e-05	0.000677981	0.000510666	CDC20/FBXO5/TRIP13/TTK	4
Community 3	GO:0034728	nucleosome organization	8/144	184/18670	9.19264e-05	0.000679737	0.000511989	ASF1B/CENPA/CENPK/CENPL/CENPN/CHAF1B/MCM2/OIP5	8
Community 3	GO:2000045	regulation of G1/S transition of mitotic cell cycle	8/144	184/18670	9.19264e-05	0.000679737	0.000511989	AURKA/CCNB1/CDC25C/E2F1/E2F7/EZH2/GTSE1/KIF14	8
Community 3	GO:0007077	mitotic nuclear envelope disassembly	3/144	12/18670	9.39444e-05	0.000681854	0.000513584	CCNB1/CCNB2/PLK1	3
Community 3	GO:0051988	regulation of attachment of spindle microtubules to kinetochore	3/144	12/18670	9.39444e-05	0.000681854	0.000513584	CCNB1/NEK2/RACGAP1	3
Community 3	GO:1904668	positive regulation of ubiquitin protein ligase activity	3/144	12/18670	9.39444e-05	0.000681854	0.000513584	CDC20/PLK1/UBE2C	3
Community 3	GO:2000105	positive regulation of DNA-dependent DNA replication	3/144	12/18670	9.39444e-05	0.000681854	0.000513584	CDC7/CDT1/E2F7	3
Community 3	GO:0043486	histone exchange	5/144	60/18670	9.88583e-05	0.000714229	0.000537969	CENPA/CENPK/CENPL/CENPN/OIP5	5
Community 3	GO:0043161	proteasome-mediated ubiquitin-dependent protein catabolic process	12/144	419/18670	0.000100354	0.000721721	0.000543612	AURKA/AURKB/BUB1B/CCNB1/CDC20/FBXO5/FOXRED2/KIF14/PBK/PLK1/PTTG1/UBE2C	12
Community 3	GO:0031297	replication fork processing	4/144	32/18670	0.000103184	0.000738704	0.000556404	BLM/BRCA2/EME1/RAD51	4
Community 3	GO:0090231	regulation of spindle checkpoint	3/144	14/18670	0.000153685	0.00108544	0.000817572	CCNB1/CDT1/NDC80	3
Community 3	GO:0090266	regulation of mitotic cell cycle spindle assembly checkpoint	3/144	14/18670	0.000153685	0.00108544	0.000817572	CCNB1/CDT1/NDC80	3
Community 3	GO:1903504	regulation of mitotic spindle checkpoint	3/144	14/18670	0.000153685	0.00108544	0.000817572	CCNB1/CDT1/NDC80	3
Community 3	GO:0051298	centrosome duplication	5/144	67/18670	0.000167418	0.00117192	0.000882711	BRCA1/BRCA2/PLK4/SAC3D1/STIL	5
Community 3	GO:2000573	positive regulation of DNA biosynthetic process	5/144	67/18670	0.000167418	0.00117192	0.000882711	AURKB/CCT5/NEK2/RFC2/RFC5	5
Community 3	GO:1902806	regulation of cell cycle G1/S phase transition	8/144	202/18670	0.00017513	0.00122048	0.000919289	AURKA/CCNB1/CDC25C/E2F1/E2F7/EZH2/GTSE1/KIF14	8
Community 3	GO:0060236	regulation of mitotic spindle organization	4/144	37/18670	0.000183928	0.00127615	0.000961219	PLK1/PSRC1/TACC3/TPX2	4
Community 3	GO:0000076	DNA replication checkpoint	3/144	16/18670	0.000233777	0.00159394	0.00120058	CDT1/TIMELESS/TOPBP1	3
Community 3	GO:0030397	membrane disassembly	3/144	16/18670	0.000233777	0.00159394	0.00120058	CCNB1/CCNB2/PLK1	3
Community 3	GO:0051081	nuclear envelope disassembly	3/144	16/18670	0.000233777	0.00159394	0.00120058	CCNB1/CCNB2/PLK1	3
Community 3	GO:0051447	negative regulation of meiotic cell cycle	3/144	16/18670	0.000233777	0.00159394	0.00120058	FBXO5/TRIP13/TTK	3
Community 3	GO:0032467	positive regulation of cytokinesis	4/144	40/18670	0.00024999	0.00169713	0.00127831	AURKB/KIF14/KIF23/RACGAP1	4
Community 3	GO:0019985	translesion synthesis	4/144	41/18670	0.000275366	0.00185343	0.00139603	DTL/POLE2/RFC2/RFC5	4
Community 3	GO:0090224	regulation of spindle organization	4/144	41/18670	0.000275366	0.00185343	0.00139603	PLK1/PSRC1/TACC3/TPX2	4
Community 3	GO:0006271	DNA strand elongation involved in DNA replication	3/144	17/18670	0.000282271	0.0018838	0.00141891	GINS2/GINS4/MCM4	3
Community 3	GO:0006978	DNA damage response, signal transduction by p53 class mediator resulting in transcription of p21 class mediator	3/144	17/18670	0.000282271	0.0018838	0.00141891	BRCA1/BRCA2/FOXM1	3
Community 3	GO:0006284	base-excision repair	4/144	42/18670	0.000302541	0.00201055	0.00151438	NEIL3/PARP2/POLQ/UNG	4
Community 3	GO:0006338	chromatin remodeling	8/144	220/18670	0.000312343	0.00206698	0.00155688	CENPA/CENPK/CENPL/CENPN/HELLS/NUDT5/OIP5/SUV39H1	8
Community 3	GO:0010498	proteasomal protein catabolic process	12/144	477/18670	0.000331563	0.00218499	0.00164577	AURKA/AURKB/BUB1B/CCNB1/CDC20/FBXO5/FOXRED2/KIF14/PBK/PLK1/PTTG1/UBE2C	12
Community 3	GO:0016446	somatic hypermutation of immunoglobulin genes	3/144	18/18670	0.000336816	0.00220118	0.00165797	EXO1/POLQ/UNG	3
Community 3	GO:0042772	DNA damage response, signal transduction resulting in transcription	3/144	18/18670	0.000336816	0.00220118	0.00165797	BRCA1/BRCA2/FOXM1	3
Community 3	GO:0002566	somatic diversification of immune receptors via somatic mutation	3/144	19/18670	0.000397714	0.00258843	0.00194965	EXO1/POLQ/UNG	3
Community 3	GO:2001252	positive regulation of chromosome organization	7/144	174/18670	0.000407507	0.00264125	0.00198943	AURKB/BRCA1/CCNB1/CCT5/CDT1/ESPL1/NEK2	7
Community 3	GO:0002478	antigen processing and presentation of exogenous peptide antigen	7/144	175/18670	0.00042179	0.00272262	0.00205072	CENPE/KIF11/KIF15/KIF23/KIF2C/KIF4A/RACGAP1	7
Community 3	GO:0042276	error-prone translesion synthesis	3/144	20/18670	0.000465263	0.00299098	0.00225285	POLE2/RFC2/RFC5	3
Community 3	GO:0022412	cellular process involved in reproduction in multicellular organism	10/144	361/18670	0.000500117	0.00320197	0.00241178	ASPM/AURKA/BRCA2/CCNB1/FANCA/FBXO5/PLK1/TOP2A/TRIP13/TTK	10
Community 3	GO:0019884	antigen processing and presentation of exogenous antigen	7/144	182/18670	0.000533361	0.00340099	0.00256168	CENPE/KIF11/KIF15/KIF23/KIF2C/KIF4A/RACGAP1	7
Community 3	GO:0043044	ATP-dependent chromatin remodeling	5/144	88/18670	0.000596698	0.00378951	0.00285432	CENPA/CENPK/CENPL/CENPN/OIP5	5
Community 3	GO:0060249	anatomical structure homeostasis	11/144	439/18670	0.000608625	0.00384974	0.00289969	AURKB/BLM/BRCA2/CCNE2/CCT5/EXO1/NEK2/POLE2/RAD51/RFC2/RFC5	11
Community 3	GO:0007063	regulation of sister chromatid cohesion	3/144	22/18670	0.000621455	0.00389957	0.00293722	BUB1/CDCA5/ESPL1	3
Community 3	GO:0046599	regulation of centriole replication	3/144	22/18670	0.000621455	0.00389957	0.00293722	BRCA1/PLK4/STIL	3
Community 3	GO:0000731	DNA synthesis involved in DNA repair	4/144	51/18670	0.000640166	0.00400104	0.00301365	DTL/POLE2/RFC2/RFC5	4
Community 3	GO:0048002	antigen processing and presentation of peptide antigen	7/144	189/18670	0.000667273	0.00415397	0.00312884	CENPE/KIF11/KIF15/KIF23/KIF2C/KIF4A/RACGAP1	7
Community 3	GO:0051438	regulation of ubiquitin-protein transferase activity	4/144	52/18670	0.000689395	0.00427479	0.00321984	CDC20/FBXO5/PLK1/UBE2C	4
Community 3	GO:0071478	cellular response to radiation	7/144	191/18670	0.000710059	0.00438566	0.00330335	AURKB/BLM/CDC25A/CHEK1/PBK/RAD51/RAD51AP1	7
Community 3	GO:0010972	negative regulation of G2/M transition of mitotic cell cycle	5/144	93/18670	0.000767624	0.00472269	0.0035572	AURKA/AURKB/BLM/BRCA1/TOPBP1	5
Community 3	GO:0009411	response to UV	6/144	141/18670	0.000791798	0.00485246	0.00365495	AURKB/BRCA2/CDC25A/CHEK1/DTL/PBK	6
Community 3	GO:0022616	DNA strand elongation	3/144	24/18670	0.000807603	0.00493013	0.00371346	GINS2/GINS4/MCM4	3
Community 3	GO:0044380	protein localization to cytoskeleton	4/144	55/18670	0.000853112	0.00518784	0.00390757	ANLN/AURKA/STIL/TTK	4
Community 3	GO:0016569	covalent chromatin modification	11/144	474/18670	0.00113674	0.00688599	0.00518664	AURKA/AURKB/BRCA1/BRCA2/CCNA2/CCNB1/CHEK1/EZH2/HELLS/SUV39H1/UHRF1	11
Community 3	GO:0032201	telomere maintenance via semi-conservative replication	3/144	27/18670	0.00114754	0.0069248	0.00521587	POLE2/RFC2/RFC5	3
Community 3	GO:0051984	positive regulation of chromosome segregation	3/144	28/18670	0.00127802	0.00762456	0.00574295	CCNB1/CDT1/ESPL1	3
Community 3	GO:0071168	protein localization to chromatin	3/144	28/18670	0.00127802	0.00762456	0.00574295	CDCA5/EZH2/PLK1	3
Community 3	GO:0090344	negative regulation of cell aging	3/144	28/18670	0.00127802	0.00762456	0.00574295	BCL2L12/FBXO5/FOXM1	3
Community 3	GO:0000132	establishment of mitotic spindle orientation	3/144	29/18670	0.00141748	0.00842464	0.00634558	CENPA/NDC80/PLK1	3
Community 3	GO:2000278	regulation of DNA biosynthetic process	5/144	108/18670	0.00150158	0.00889092	0.00669679	AURKB/CCT5/NEK2/RFC2/RFC5	5
Community 3	GO:0044818	mitotic G2/M transition checkpoint	3/144	30/18670	0.00156614	0.00923844	0.00695854	BLM/BRCA1/TOPBP1	3
Community 3	GO:0045739	positive regulation of DNA repair	4/144	65/18670	0.00159579	0.00937824	0.00706384	BRCA1/FANCB/FOXM1/TIMELESS	4
Community 3	GO:2000781	positive regulation of double-strand break repair	3/144	31/18670	0.0017242	0.0100952	0.0076039	FANCB/FOXM1/TIMELESS	3
Community 3	GO:0031109	microtubule polymerization or depolymerization	5/144	112/18670	0.00176339	0.0102864	0.0077479	CKAP2/FBXO5/KIF2C/PSRC1/STMN1	5
Community 3	GO:0019882	antigen processing and presentation	7/144	226/18670	0.00187848	0.0109174	0.00822314	CENPE/KIF11/KIF15/KIF23/KIF2C/KIF4A/RACGAP1	7
Community 3	GO:1901976	regulation of cell cycle checkpoint	3/144	32/18670	0.0018919	0.0109549	0.00825142	CCNB1/CDT1/NDC80	3
Community 3	GO:0042752	regulation of circadian rhythm	5/144	114/18670	0.00190616	0.0109971	0.00828317	EZH2/NMU/SUV39H1/TIMELESS/TOP2A	5
Community 3	GO:0051100	negative regulation of binding	6/144	169/18670	0.0020059	0.0115303	0.0086848	AURKA/AURKB/E2F1/GTPBP4/NEK2/STMN1	6
Community 3	GO:0007569	cell aging	5/144	116/18670	0.00205721	0.0117822	0.00887457	BCL2L12/BRCA2/CHEK1/FBXO5/FOXM1	5
Community 3	GO:0051443	positive regulation of ubiquitin-protein transferase activity	3/144	33/18670	0.00206941	0.0118092	0.00889485	CDC20/PLK1/UBE2C	3
Community 3	GO:0032212	positive regulation of telomere maintenance via telomerase	3/144	34/18670	0.00225695	0.0128329	0.00966592	AURKB/CCT5/NEK2	3
Community 3	GO:0009262	deoxyribonucleotide metabolic process	3/144	35/18670	0.00245471	0.0137434	0.0103518	NUDT1/RRM2/UNG	3
Community 3	GO:0051294	establishment of spindle orientation	3/144	35/18670	0.00245471	0.0137434	0.0103518	CENPA/NDC80/PLK1	3
Community 3	GO:0071312	cellular response to alkaloid	3/144	35/18670	0.00245471	0.0137434	0.0103518	BLM/CCNA2/RAD51	3
Community 3	GO:0001701	in utero embryonic development	9/144	373/18670	0.00246073	0.0137434	0.0103518	ASF1B/BRCA2/CCNB1/CCNB2/E2F7/GINS4/NEK2/PLK4/STIL	9
Community 3	GO:0051098	regulation of binding	9/144	373/18670	0.00246073	0.0137434	0.0103518	AURKA/AURKB/CDCA5/CDT1/E2F1/GTPBP4/NEK2/PLK1/STMN1	9
Community 3	GO:0048469	cell maturation	6/144	177/18670	0.00252871	0.0140093	0.0105521	AURKA/BRCA2/CCNB1/FBXO5/KIF14/TRIP13	6
Community 3	GO:0007135	meiosis II	2/144	10/18670	0.00255281	0.0140093	0.0105521	BUB1/BUB1B	2
Community 3	GO:0032875	regulation of DNA endoreduplication	2/144	10/18670	0.00255281	0.0140093	0.0105521	E2F7/FBXO5	2
Community 3	GO:0061983	meiosis II cell cycle process	2/144	10/18670	0.00255281	0.0140093	0.0105521	BUB1/BUB1B	2
Community 3	GO:1902101	positive regulation of metaphase/anaphase transition of cell cycle	2/144	10/18670	0.00255281	0.0140093	0.0105521	CDT1/ESPL1	2
Community 3	GO:0045740	positive regulation of DNA replication	3/144	36/18670	0.00266286	0.0145625	0.0109687	CDC7/CDT1/E2F7	3
Community 3	GO:0016570	histone modification	10/144	454/18670	0.00277589	0.0151281	0.0113948	AURKA/AURKB/BRCA1/BRCA2/CCNA2/CCNB1/CHEK1/EZH2/SUV39H1/UHRF1	10
Community 3	GO:0007099	centriole replication	3/144	37/18670	0.00288159	0.0155962	0.0117473	BRCA1/PLK4/STIL	3
Community 3	GO:1904358	positive regulation of telomere maintenance via telomere lengthening	3/144	37/18670	0.00288159	0.0155962	0.0117473	AURKB/CCT5/NEK2	3
Community 3	GO:0042023	DNA endoreduplication	2/144	11/18670	0.00310436	0.0165624	0.012475	E2F7/FBXO5	2
Community 3	GO:0072711	cellular response to hydroxyurea	2/144	11/18670	0.00310436	0.0165624	0.012475	BLM/TIMELESS	2
Community 3	GO:1905820	positive regulation of chromosome separation	2/144	11/18670	0.00310436	0.0165624	0.012475	CDT1/ESPL1	2
Community 3	GO:2000615	regulation of histone H3-K9 acetylation	2/144	11/18670	0.00310436	0.0165624	0.012475	BRCA1/CHEK1	2
Community 3	GO:0072332	intrinsic apoptotic signaling pathway by p53 class mediator	4/144	78/18670	0.00311267	0.0165624	0.012475	BCL2L12/BRCA2/E2F1/E2F2	4
Community 3	GO:0042769	DNA damage response, detection of DNA damage	3/144	39/18670	0.00335146	0.0177729	0.0133869	DTL/RFC2/RFC5	3
Community 3	GO:0007568	aging	8/144	321/18670	0.00349617	0.0184781	0.013918	AURKB/BCL2L12/BRCA2/CHEK1/FBXO5/FOXM1/NUDT1/RAD54L	8
Community 3	GO:2001021	negative regulation of response to DNA damage stimulus	4/144	81/18670	0.00356664	0.0187875	0.014151	BCL2L12/FANCB/FBXO5/POLQ	4
Community 3	GO:0098534	centriole assembly	3/144	40/18670	0.00360294	0.0189154	0.0142474	BRCA1/PLK4/STIL	3
Community 3	GO:0060707	trophoblast giant cell differentiation	2/144	12/18670	0.00370644	0.0191853	0.0144507	E2F7/PLK4	2
Community 3	GO:0070601	centromeric sister chromatid cohesion	2/144	12/18670	0.00370644	0.0191853	0.0144507	BUB1/BUB1B	2
Community 3	GO:0072697	protein localization to cell cortex	2/144	12/18670	0.00370644	0.0191853	0.0144507	ANLN/PLK1	2
Community 3	GO:0072710	response to hydroxyurea	2/144	12/18670	0.00370644	0.0191853	0.0144507	BLM/TIMELESS	2
Community 3	GO:0010833	telomere maintenance via telomere lengthening	4/144	82/18670	0.00372743	0.0191853	0.0144507	AURKB/CCT5/NEK2/RAD51	4
Community 3	GO:0034644	cellular response to UV	4/144	82/18670	0.00372743	0.0191853	0.0144507	AURKB/CDC25A/CHEK1/PBK	4
Community 3	GO:0000722	telomere maintenance via recombination	2/144	13/18670	0.00435826	0.0222144	0.0167323	BRCA2/RAD51	2
Community 3	GO:0001833	inner cell mass cell proliferation	2/144	13/18670	0.00435826	0.0222144	0.0167323	BRCA2/GINS4	2
Community 3	GO:0043970	histone H3-K9 acetylation	2/144	13/18670	0.00435826	0.0222144	0.0167323	BRCA1/CHEK1	2
Community 3	GO:0010824	regulation of centrosome duplication	3/144	43/18670	0.00442533	0.0224113	0.0168805	BRCA1/PLK4/STIL	3
Community 3	GO:0030866	cortical actin cytoskeleton organization	3/144	43/18670	0.00442533	0.0224113	0.0168805	ANLN/KIF23/RACGAP1	3
Community 3	GO:0051781	positive regulation of cell division	4/144	87/18670	0.00460547	0.0232488	0.0175114	AURKB/KIF14/KIF23/RACGAP1	4
Community 3	GO:0007019	microtubule depolymerization	3/144	44/18670	0.00472261	0.0236882	0.0178424	CKAP2/KIF2C/STMN1	3
Community 3	GO:0045910	negative regulation of DNA recombination	3/144	44/18670	0.00472261	0.0236882	0.0178424	BLM/FANCB/POLQ	3
Community 3	GO:0046606	negative regulation of centrosome cycle	2/144	14/18670	0.00505903	0.0252516	0.0190199	BRCA1/NEK2	2
Community 3	GO:0031396	regulation of protein ubiquitination	6/144	204/18670	0.00506635	0.0252516	0.0190199	BRCA1/CDC20/FBXO5/GTPBP4/PLK1/UBE2C	6
Community 3	GO:0007129	synapsis	3/144	46/18670	0.00535268	0.0265946	0.0200315	CCNE2/FANCD2/TRIP13	3
Community 3	GO:0001578	microtubule bundle formation	4/144	91/18670	0.0054008	0.0267492	0.020148	KIF20A/PLK1/PRC1/PSRC1	4
Community 3	GO:0001325	formation of extrachromosomal circular DNA	2/144	15/18670	0.00580795	0.0284969	0.0214644	BLM/EXO1	2
Community 3	GO:0090656	t-circle formation	2/144	15/18670	0.00580795	0.0284969	0.0214644	BLM/EXO1	2
Community 3	GO:0090737	telomere maintenance via telomere trimming	2/144	15/18670	0.00580795	0.0284969	0.0214644	BLM/EXO1	2
Community 3	GO:0007140	male meiotic nuclear division	3/144	48/18670	0.00603095	0.0293171	0.0220821	BRCA2/FANCA/TRIP13	3
Community 3	GO:0030865	cortical cytoskeleton organization	3/144	48/18670	0.00603095	0.0293171	0.0220821	ANLN/KIF23/RACGAP1	3
Community 3	GO:0061647	histone H3-K9 modification	3/144	48/18670	0.00603095	0.0293171	0.0220821	BRCA1/CHEK1/SUV39H1	3
Community 3	GO:0097327	response to antineoplastic agent	4/144	96/18670	0.00651778	0.0315862	0.0237912	BLM/BRCA1/RAD51/TIMELESS	4
Community 3	GO:0021700	developmental maturation	7/144	284/18670	0.00656637	0.031724	0.023895	AURKA/BRCA2/CCNB1/CDC20/FBXO5/KIF14/TRIP13	7
Community 3	GO:2001022	positive regulation of response to DNA damage stimulus	4/144	97/18670	0.00675817	0.0324524	0.0244437	BRCA1/FANCB/FOXM1/TIMELESS	4
Community 3	GO:0072698	protein localization to microtubule cytoskeleton	3/144	50/18670	0.00675834	0.0324524	0.0244437	AURKA/STIL/TTK	3
Community 3	GO:0001824	blastocyst development	4/144	98/18670	0.00700436	0.0335315	0.0252565	ASF1B/BRCA2/GINS4/NEK2	4
Community 3	GO:0032206	positive regulation of telomere maintenance	3/144	51/18670	0.00714073	0.0339778	0.0255926	AURKB/CCT5/NEK2	3
Community 3	GO:0048146	positive regulation of fibroblast proliferation	3/144	51/18670	0.00714073	0.0339778	0.0255926	CCNA2/CCNB1/E2F1	3
Community 3	GO:0006266	DNA ligation	2/144	17/18670	0.00744719	0.0347021	0.0261382	RAD51/TOP2A	2
Community 3	GO:0033262	regulation of nuclear cell cycle DNA replication	2/144	17/18670	0.00744719	0.0347021	0.0261382	CDC7/CDT1	2
Community 3	GO:0033599	regulation of mammary gland epithelial cell proliferation	2/144	17/18670	0.00744719	0.0347021	0.0261382	BRCA2/IQGAP3	2
Community 3	GO:0061952	midbody abscission	2/144	17/18670	0.00744719	0.0347021	0.0261382	CEP55/KIF20A	2
Community 3	GO:0062033	positive regulation of mitotic sister chromatid segregation	2/144	17/18670	0.00744719	0.0347021	0.0261382	CDT1/ESPL1	2
Community 3	GO:0097329	response to antimetabolite	2/144	17/18670	0.00744719	0.0347021	0.0261382	BLM/TIMELESS	2
Community 3	GO:1904355	positive regulation of telomere capping	2/144	17/18670	0.00744719	0.0347021	0.0261382	AURKB/NEK2	2
Community 3	GO:0006998	nuclear envelope organization	3/144	52/18670	0.00753571	0.035011	0.0263709	CCNB1/CCNB2/PLK1	3
Community 3	GO:0000712	resolution of meiotic recombination intermediates	2/144	18/18670	0.00833599	0.038502	0.0290003	EME1/TOP2A	2
Community 3	GO:0070200	establishment of protein localization to telomere	2/144	18/18670	0.00833599	0.038502	0.0290003	BRCA2/CCT5	2
Community 3	GO:0032210	regulation of telomere maintenance via telomerase	3/144	54/18670	0.00836382	0.0385176	0.0290121	AURKB/CCT5/NEK2	3
Community 3	GO:0008630	intrinsic apoptotic signaling pathway in response to DNA damage	4/144	104/18670	0.00860653	0.0395198	0.0297669	BCL2L12/BRCA1/BRCA2/E2F1	4
Community 3	GO:1903320	regulation of protein modification by small protein conjugation or removal	6/144	231/18670	0.0091102	0.0417109	0.0314174	BRCA1/CDC20/FBXO5/GTPBP4/PLK1/UBE2C	6
Community 3	GO:0001832	blastocyst growth	2/144	19/18670	0.0092699	0.0421857	0.031775	BRCA2/GINS4	2
Community 3	GO:2000042	negative regulation of double-strand break repair via homologous recombination	2/144	19/18670	0.0092699	0.0421857	0.031775	FANCB/POLQ	2
Community 3	GO:0071695	anatomical structure maturation	6/144	232/18670	0.00929424	0.0421857	0.031775	AURKA/BRCA2/CCNB1/FBXO5/KIF14/TRIP13	6
Community 3	GO:0006289	nucleotide-excision repair	4/144	109/18670	0.0101114	0.0457627	0.0344692	BRCA2/NEIL3/RFC2/RFC5	4
Community 3	GO:0009264	deoxyribonucleotide catabolic process	2/144	20/18670	0.0102482	0.0461169	0.034736	NUDT1/UNG	2
Community 3	GO:0070987	error-free translesion synthesis	2/144	20/18670	0.0102482	0.0461169	0.034736	RFC2/RFC5	2
Community 3	GO:2000242	negative regulation of reproductive process	3/144	59/18670	0.0106606	0.0478359	0.0360308	FBXO5/TRIP13/TTK	3
Community 3	GO:0009416	response to light stimulus	7/144	314/18670	0.0110578	0.0494772	0.0372671	AURKB/BRCA2/CDC25A/CHEK1/DTL/NMU/PBK	7
Community 3	GO:0043966	histone H3 acetylation	3/144	60/18670	0.0111593	0.0496496	0.0373969	BRCA1/BRCA2/CHEK1	3
Community 3	GO:0090342	regulation of cell aging	3/144	60/18670	0.0111593	0.0496496	0.0373969	BCL2L12/FBXO5/FOXM1	3
Community 5	GO:0000209	protein polyubiquitination	9/95	310/18670	2.87308e-05	0.0457391	0.0414955	FBXW2/FZR1/HDAC6/MGRN1/PRPF19/RNF126/SMURF2/THOP1/TRAF2	9
Community 5	GO:0006260	DNA replication	8/95	273/18670	7.64179e-05	0.0457391	0.0414955	CHAF1A/CHTF18/LIG1/MCM7/POLD1/POLE/RAD9A/RECQL4	8
Community 5	GO:0006271	DNA strand elongation involved in DNA replication	3/95	17/18670	8.24127e-05	0.0457391	0.0414955	LIG1/MCM7/POLE	3
Community 4	GO:0007064	mitotic sister chromatid cohesion	2/114	23/18670	0.00859919	0.0331867	0.0234967	CDC20/CDCA5	2
Community 4	GO:0070193	synaptonemal complex organization	2/114	23/18670	0.00859919	0.0331867	0.0234967	PLK1/TRIP13	2
Community 4	GO:0097150	neuronal stem cell population maintenance	2/114	23/18670	0.00859919	0.0331867	0.0234967	ASPM/FANCD2	2
Community 4	GO:1902410	mitotic cytokinetic process	2/114	23/18670	0.00859919	0.0331867	0.0234967	CEP55/KIF20A	2
Community 4	GO:1903429	regulation of cell maturation	2/114	23/18670	0.00859919	0.0331867	0.0234967	AURKA/KIF14	2
Community 4	GO:0051865	protein autoubiquitination	3/114	69/18670	0.00867165	0.0333665	0.023624	BRCA1/UBE2T/UHRF1	3
Community 4	GO:0018210	peptidyl-threonine modification	4/114	134/18670	0.00921924	0.0353679	0.025041	CDC7/CHEK1/PLK1/TTK	4
Community 4	GO:0007141	male meiosis I	2/114	24/18670	0.00934378	0.0356335	0.0252291	BRCA2/TRIP13	2
Community 4	GO:0051446	positive regulation of meiotic cell cycle	2/114	24/18670	0.00934378	0.0356335	0.0252291	CDC25A/CDC25C	2
Community 4	GO:0071479	cellular response to ionizing radiation	3/114	71/18670	0.00937695	0.0356545	0.0252439	BLM/RAD51/RAD51AP1	3
Community 4	GO:1903322	positive regulation of protein modification by small protein conjugation or removal	4/114	135/18670	0.00945694	0.0358529	0.0253844	BRCA1/CDC20/PLK1/UBE2C	4
Community 4	GO:0006283	transcription-coupled nucleotide-excision repair	3/114	73/18670	0.0101148	0.0378223	0.0267788	LIG1/RFC2/RFC5	3
Community 4	GO:0031100	animal organ regeneration	3/114	73/18670	0.0101148	0.0378223	0.0267788	AURKA/CCNA2/EZH2	3
Community 4	GO:0000729	DNA double-strand break processing	2/114	25/18670	0.0101161	0.0378223	0.0267788	BLM/BRCA1	2
Community 4	GO:0051307	meiotic chromosome separation	2/114	25/18670	0.0101161	0.0378223	0.0267788	TOP2A/TTK	2
Community 4	GO:0018105	peptidyl-serine phosphorylation	6/114	299/18670	0.0101231	0.0378223	0.0267788	AURKA/AURKB/CCNB1/CDC7/PLK1/TTK	6
Community 4	GO:0060706	cell differentiation involved in embryonic placenta development	2/114	26/18670	0.0109157	0.0405486	0.028709	E2F7/PLK4	2
Community 4	GO:1904353	regulation of telomere capping	2/114	26/18670	0.0109157	0.0405486	0.028709	AURKB/NEK2	2
Community 4	GO:0046785	microtubule polymerization	3/114	76/18670	0.0112834	0.0417939	0.0295907	FBXO5/PSRC1/STMN1	3
Community 4	GO:2000243	positive regulation of reproductive process	3/114	78/18670	0.0121039	0.0447048	0.0316516	AURKA/CDC25A/CDC25C	3
Community 4	GO:0033598	mammary gland epithelial cell proliferation	2/114	28/18670	0.0125956	0.0462557	0.0327498	BRCA2/IQGAP3	2
Community 4	GO:0090344	negative regulation of cell aging	2/114	28/18670	0.0125956	0.0462557	0.0327498	FBXO5/FOXM1	2
Community 4	GO:0009416	response to light stimulus	6/114	314/18670	0.0126553	0.0463429	0.0328115	AURKB/BRCA2/CDC25A/CHEK1/DTL/PBK	6
Community 4	GO:0051642	centrosome localization	2/114	29/18670	0.0134752	0.0491962	0.0348317	ASPM/AURKA	2
Community 4	GO:0061351	neural precursor cell proliferation	4/114	150/18670	0.0135108	0.0491962	0.0348317	ASPM/KIF14/MELK/RACGAP1	4
Community 4	GO:1903320	regulation of protein modification by small protein conjugation or removal	5/114	231/18670	0.0137196	0.0498158	0.0352704	BRCA1/CDC20/FBXO5/PLK1/UBE2C	5

## Sheet: Supplemental Table S4
Supplemental Table S4: Gene Ontology Biological Processes for the T1 stage communities of coexpressed genes
Cluster	ID	Description	GeneRatio	BgRatio	pvalue	p.adjust	qvalue	geneID	Count
Community 1	GO:0030198	extracellular matrix organization	35/170	368/18670	9.76768e-26	1.32693e-22	1.08945e-22	A2M/ABI3BP/AEBP1/COL14A1/COL15A1/COL16A1/COL1A2/COL5A1/COL6A1/COL6A2/COL6A3/CRISPLD2/CTSG/CTSK/DCN/EMILIN1/FBLN2/FBLN5/FOXF1/GAS6/ITGA8/JAM3/LAMA2/LAMB2/LRP1/LUM/MFAP4/MFAP5/MMP11/MMP2/MYH11/PDGFRA/PDPN/SMOC2/TNC	35
Community 1	GO:0043062	extracellular structure organization	35/170	369/18670	1.0714e-25	1.32693e-22	1.08945e-22	A2M/ABI3BP/AEBP1/COL14A1/COL15A1/COL16A1/COL1A2/COL5A1/COL6A1/COL6A2/COL6A3/CRISPLD2/CTSG/CTSK/DCN/EMILIN1/FBLN2/FBLN5/FOXF1/GAS6/ITGA8/JAM3/LAMA2/LAMB2/LRP1/LUM/MFAP4/MFAP5/MMP11/MMP2/MYH11/PDGFRA/PDPN/SMOC2/TNC	35
Community 1	GO:0006936	muscle contraction	22/170	363/18670	2.20341e-12	1.81929e-09	1.49368e-09	ACTA2/ACTC1/ACTG2/ATP1A2/BIN1/CACNA1H/CALD1/CASQ2/CNN1/CRYAB/DES/EDNRA/HSPB6/LMOD1/MYH11/MYL9/MYLK/MYOCD/P2RX1/SGCA/SGCD/SORBS1	22
Community 1	GO:0031589	cell-substrate adhesion	21/170	354/18670	1.08472e-11	6.7171e-09	5.51492e-09	ABI3BP/AXL/CD34/COL16A1/EDIL3/EMILIN1/EPDR1/EPHA3/FBLN2/FBLN5/FOXF1/GAS6/ITGA8/JAM3/LAMB2/LIMS2/LRP1/MYADM/PDPN/SMOC2/SORBS1	21
Community 1	GO:0003012	muscle system process	23/170	472/18670	5.6685e-11	2.80818e-08	2.30559e-08	ACTA2/ACTC1/ACTG2/ATP1A2/BIN1/CACNA1H/CALD1/CASQ2/CNN1/CRYAB/DES/EDNRA/HSPB6/IGFBP5/LMOD1/MYH11/MYL9/MYLK/MYOCD/P2RX1/SGCA/SGCD/SORBS1	23
Community 1	GO:0042692	muscle cell differentiation	19/170	385/18670	2.43103e-09	1.00361e-06	8.23993e-07	ACTC1/BIN1/BOC/CACNA1H/CASQ2/CSRP1/FLNC/FOXF1/IGFBP5/ITGA8/LMOD1/MYH11/MYOCD/NFATC4/PDGFRA/PGM5/RBPMS2/SGCD/TMEM119	19
Community 1	GO:0071229	cellular response to acid chemical	14/170	209/18670	7.54191e-09	2.66876e-06	2.19112e-06	COL16A1/COL1A2/COL6A1/EPHA3/KCNMB1/MMP2/NFATC4/PDGFC/PDGFD/PDGFRA/PTK7/SERPINF1/TNC/WNT2	14
Community 1	GO:0085029	extracellular matrix assembly	7/170	41/18670	7.94285e-08	2.4593e-05	2.01916e-05	COL1A2/EMILIN1/FBLN5/GAS6/LAMB2/MFAP4/MYH11	7
Community 1	GO:0061448	connective tissue development	14/170	273/18670	2.1355e-07	5.87738e-05	4.82549e-05	ACTA2/BMP5/CD34/COL14A1/COL5A1/COL6A1/COL6A2/COL6A3/CTSK/LUM/MAF/MGP/PDGFD/ROR2	14
Community 1	GO:0030324	lung development	11/170	172/18670	5.12982e-07	0.000117443	9.6424e-05	CRISPLD2/FOXF1/HHIP/IGFBP5/MYOCD/PDGFRA/PDPN/PTK7/TCF21/TNC/WNT2	11
Community 1	GO:0030199	collagen fibril organization	7/170	54/18670	5.66483e-07	0.000117443	9.6424e-05	AEBP1/COL14A1/COL1A2/COL5A1/EMILIN1/LUM/MMP11	7
Community 1	GO:0001101	response to acid chemical	15/170	343/18670	5.98365e-07	0.000117443	9.6424e-05	COL16A1/COL1A2/COL6A1/EPHA3/IGFBP7/KCNMB1/MMP2/NFATC4/PDGFC/PDGFD/PDGFRA/PTK7/SERPINF1/TNC/WNT2	15
Community 1	GO:0030323	respiratory tube development	11/170	176/18670	6.4509e-07	0.000117443	9.6424e-05	CRISPLD2/FOXF1/HHIP/IGFBP5/MYOCD/PDGFRA/PDPN/PTK7/TCF21/TNC/WNT2	11
Community 1	GO:0010810	regulation of cell-substrate adhesion	12/170	215/18670	6.63788e-07	0.000117443	9.6424e-05	ABI3BP/COL16A1/EDIL3/EMILIN1/EPHA3/FBLN2/FOXF1/LIMS2/LRP1/MYADM/PDPN/SMOC2	12
Community 1	GO:0032963	collagen metabolic process	9/170	115/18670	1.07132e-06	0.000172597	0.000141706	COL15A1/COL1A2/COL5A1/CTSK/CYGB/EMILIN1/MFAP4/MMP11/MMP2	9
Community 1	GO:0055001	muscle cell development	11/170	186/18670	1.11487e-06	0.000172597	0.000141706	ACTC1/BIN1/CASQ2/CSRP1/FLNC/LMOD1/MYH11/NFATC4/PDGFRA/PGM5/SGCD	11
Community 1	GO:0010811	positive regulation of cell-substrate adhesion	9/170	121/18670	1.64271e-06	0.000239353	0.000196515	ABI3BP/COL16A1/EDIL3/EMILIN1/FBLN2/FOXF1/LIMS2/MYADM/SMOC2	9
Community 1	GO:0060541	respiratory system development	11/170	198/18670	2.05685e-06	0.000268473	0.000220424	CRISPLD2/FOXF1/HHIP/IGFBP5/MYOCD/PDGFRA/PDPN/PTK7/TCF21/TNC/WNT2	11
Community 1	GO:0001655	urogenital system development	14/170	330/18670	2.05934e-06	0.000268473	0.000220424	ACTA2/CD34/DCHS1/DCN/FOXF1/ITGA8/KIF26B/LAMB2/MYOCD/PDGFD/PDGFRA/SERPINF1/TCF21/TNC	14
Community 1	GO:0072012	glomerulus vasculature development	5/170	25/18670	2.7052e-06	0.000318946	0.000261864	ACTA2/CD34/PDGFD/PDGFRA/TCF21	5
Community 1	GO:0071230	cellular response to amino acid stimulus	7/170	68/18670	2.78642e-06	0.000318946	0.000261864	COL16A1/COL1A2/COL6A1/MMP2/PDGFC/PDGFD/PDGFRA	7
Community 1	GO:0051146	striated muscle cell differentiation	13/170	293/18670	2.96155e-06	0.000318946	0.000261864	ACTC1/CACNA1H/CASQ2/CSRP1/FLNC/IGFBP5/LMOD1/MYH11/MYOCD/PDGFRA/PGM5/SGCD/TMEM119	13
Community 1	GO:0072001	renal system development	13/170	293/18670	2.96155e-06	0.000318946	0.000261864	ACTA2/CD34/DCHS1/DCN/FOXF1/ITGA8/KIF26B/LAMB2/MYOCD/PDGFD/PDGFRA/SERPINF1/TCF21	13
Community 1	GO:0048565	digestive tract development	9/170	134/18670	3.8348e-06	0.000385876	0.000316815	DACT1/DCHS1/FOXF1/MYOCD/PDGFC/PDGFRA/RARRES2/RBPMS2/TCF21	9
Community 1	GO:0061437	renal system vasculature development	5/170	27/18670	4.05037e-06	0.000385876	0.000316815	ACTA2/CD34/PDGFD/PDGFRA/TCF21	5
Community 1	GO:0061440	kidney vasculature development	5/170	27/18670	4.05037e-06	0.000385876	0.000316815	ACTA2/CD34/PDGFD/PDGFRA/TCF21	5
Community 1	GO:0030239	myofibril assembly	7/170	73/18670	4.50779e-06	0.000413548	0.000339534	ACTC1/CASQ2/CSRP1/LMOD1/MYH11/PDGFRA/PGM5	7
Community 1	GO:0008217	regulation of blood pressure	10/170	182/18670	6.68502e-06	0.000591386	0.000485544	ACTA2/ATP1A2/CD34/COL1A2/CPA3/CTSG/EDNRA/GAS6/P2RX1/PTGS1	10
Community 1	GO:0006939	smooth muscle contraction	8/170	110/18670	7.46024e-06	0.000618178	0.000507541	ACTA2/ATP1A2/CNN1/EDNRA/MYH11/MYLK/MYOCD/P2RX1	8
Community 1	GO:0072132	mesenchyme morphogenesis	6/170	52/18670	7.50829e-06	0.000618178	0.000507541	ACTA2/ACTC1/ACTG2/BMP5/DCHS1/FOXF1	6
Community 1	GO:0055123	digestive system development	9/170	146/18670	7.73658e-06	0.000618178	0.000507541	DACT1/DCHS1/FOXF1/MYOCD/PDGFC/PDGFRA/RARRES2/RBPMS2/TCF21	9
Community 1	GO:0022617	extracellular matrix disassembly	7/170	81/18670	9.05064e-06	0.000700576	0.000575192	A2M/CTSG/CTSK/LRP1/MMP11/MMP2/PDPN	7
Community 1	GO:0060485	mesenchyme development	12/170	279/18670	9.85595e-06	0.000739793	0.00060739	ACTA2/ACTC1/ACTG2/BMP5/DCHS1/EDNRA/EPHA3/FOXF1/PDPN/PTK7/TCF21/WNT2	12
Community 1	GO:0010927	cellular component assembly involved in morphogenesis	8/170	115/18670	1.03635e-05	0.000755008	0.000619882	ACTC1/CASQ2/CNTNAP1/CSRP1/LMOD1/MYH11/PDGFRA/PGM5	8
Community 1	GO:0072224	metanephric glomerulus development	4/170	16/18670	1.10876e-05	0.000784685	0.000644248	CD34/LAMB2/PDGFRA/TCF21	4
Community 1	GO:0051271	negative regulation of cellular component movement	14/170	384/18670	1.17004e-05	0.000805053	0.000660971	BIN1/BMP5/CXCL12/CYGB/DCN/DPYSL3/EMILIN1/IGFBP5/LRP1/MYOCD/NBL1/PODN/RRAS/SERPINF1	14
Community 1	GO:0030336	negative regulation of cell migration	13/170	334/18670	1.21831e-05	0.000815607	0.000669636	BMP5/CXCL12/CYGB/DCN/DPYSL3/EMILIN1/IGFBP5/LRP1/MYOCD/NBL1/PODN/RRAS/SERPINF1	13
Community 1	GO:0048566	embryonic digestive tract development	5/170	34/18670	1.32594e-05	0.000864301	0.000709615	FOXF1/PDGFRA/RARRES2/RBPMS2/TCF21	5
Community 1	GO:0090287	regulation of cellular response to growth factor stimulus	12/170	292/18670	1.55419e-05	0.000987109	0.000810444	DCN/DKK3/EMILIN1/FAM20C/HHIP/ITGA8/LTBP4/MYOCD/NBL1/PELO/RBPMS2/SMOC2	12
Community 1	GO:0003414	chondrocyte morphogenesis involved in endochondral bone morphogenesis	4/170	18/18670	1.83783e-05	0.00105868	0.000869202	COL14A1/COL6A1/COL6A2/COL6A3	4
Community 1	GO:0003429	growth plate cartilage chondrocyte morphogenesis	4/170	18/18670	1.83783e-05	0.00105868	0.000869202	COL14A1/COL6A1/COL6A2/COL6A3	4
Community 1	GO:0048557	embryonic digestive tract morphogenesis	4/170	18/18670	1.83783e-05	0.00105868	0.000869202	FOXF1/PDGFRA/RBPMS2/TCF21	4
Community 1	GO:0090171	chondrocyte morphogenesis	4/170	18/18670	1.83783e-05	0.00105868	0.000869202	COL14A1/COL6A1/COL6A2/COL6A3	4
Community 1	GO:2000146	negative regulation of cell motility	13/170	349/18670	1.93699e-05	0.00109044	0.000895277	BMP5/CXCL12/CYGB/DCN/DPYSL3/EMILIN1/IGFBP5/LRP1/MYOCD/NBL1/PODN/RRAS/SERPINF1	13
Community 1	GO:0032835	glomerulus development	6/170	62/18670	2.10307e-05	0.00115762	0.000950438	ACTA2/CD34/LAMB2/PDGFD/PDGFRA/TCF21	6
Community 1	GO:0051216	cartilage development	10/170	209/18670	2.23283e-05	0.00119279	0.000979311	BMP5/COL14A1/COL6A1/COL6A2/COL6A3/CTSK/LUM/MAF/MGP/ROR2	10
Community 1	GO:0060537	muscle tissue development	14/170	408/18670	2.29677e-05	0.00119279	0.000979311	ACTC1/BMP5/CSRP1/DCN/IGFBP5/ITGA8/MYH11/MYLK/MYOCD/PDGFRA/PGM5/SGCD/TCF21/WNT2	14
Community 1	GO:0003422	growth plate cartilage morphogenesis	4/170	19/18670	2.31142e-05	0.00119279	0.000979311	COL14A1/COL6A1/COL6A2/COL6A3	4
Community 1	GO:0072210	metanephric nephron development	5/170	40/18670	3.00018e-05	0.00149009	0.00122341	CD34/KIF26B/LAMB2/PDGFRA/TCF21	5
Community 1	GO:0055002	striated muscle cell development	9/170	173/18670	3.00786e-05	0.00149009	0.00122341	ACTC1/CASQ2/CSRP1/FLNC/LMOD1/MYH11/PDGFRA/PGM5/SGCD	9
Community 1	GO:0007160	cell-matrix adhesion	10/170	225/18670	4.18779e-05	0.00203395	0.00166993	CD34/COL16A1/EMILIN1/EPDR1/EPHA3/FBLN5/ITGA8/JAM3/LRP1/SORBS1	10
Community 1	GO:0072006	nephron development	8/170	142/18670	4.77492e-05	0.00224581	0.00184387	ACTA2/CD34/DCHS1/KIF26B/LAMB2/PDGFD/PDGFRA/TCF21	8
Community 1	GO:0040013	negative regulation of locomotion	13/170	381/18670	4.80532e-05	0.00224581	0.00184387	BMP5/CXCL12/CYGB/DCN/DPYSL3/EMILIN1/IGFBP5/LRP1/MYOCD/NBL1/PODN/RRAS/SERPINF1	13
Community 1	GO:0001822	kidney development	11/170	278/18670	4.99579e-05	0.00229159	0.00188146	ACTA2/CD34/DCHS1/DCN/ITGA8/KIF26B/LAMB2/PDGFD/PDGFRA/SERPINF1/TCF21	11
Community 1	GO:0032970	regulation of actin filament-based process	13/170	388/18670	5.78498e-05	0.00260535	0.00213906	ATP1A2/BIN1/CXCL12/EPHA3/JAM3/LMOD1/LRP1/MYADM/PAM/PDGFRA/PDPN/RHOJ/SYNPO2	13
Community 1	GO:0071675	regulation of mononuclear cell migration	5/170	46/18670	5.98045e-05	0.00261172	0.00214429	BMP5/CXCL12/NBL1/PDGFD/RARRES2	5
Community 1	GO:0003418	growth plate cartilage chondrocyte differentiation	4/170	24/18670	6.11545e-05	0.00261172	0.00214429	COL14A1/COL6A1/COL6A2/COL6A3	4
Community 1	GO:0003433	chondrocyte development involved in endochondral bone morphogenesis	4/170	24/18670	6.11545e-05	0.00261172	0.00214429	COL14A1/COL6A1/COL6A2/COL6A3	4
Community 1	GO:0048705	skeletal system morphogenesis	10/170	239/18670	6.95143e-05	0.00290537	0.00238539	COL14A1/COL6A1/COL6A2/COL6A3/HHIP/MGP/MMP2/PDGFRA/ROR2/TMEM119	10
Community 1	GO:0048754	branching morphogenesis of an epithelial tube	8/170	150/18670	7.03764e-05	0.00290537	0.00238539	DCHS1/EDNRA/FOXF1/HHIP/NFATC4/TCF21/TNC/WNT2	8
Community 1	GO:0001503	ossification	13/170	398/18670	7.48421e-05	0.00303908	0.00249517	BMP5/CDH11/COL1A2/COL6A1/CTSK/DCHS1/FAM20C/IGFBP5/MGP/MMP2/ROR2/TMEM119/TNC	13
Community 1	GO:0043200	response to amino acid	7/170	113/18670	7.8786e-05	0.00304859	0.00250297	COL16A1/COL1A2/COL6A1/MMP2/PDGFC/PDGFD/PDGFRA	7
Community 1	GO:0030168	platelet activation	8/170	153/18670	8.08848e-05	0.00304859	0.00250297	AXL/COL1A2/CSRP1/GAS6/MYL9/P2RX1/PDGFRA/PDPN	8
Community 1	GO:0048546	digestive tract morphogenesis	5/170	49/18670	8.13833e-05	0.00304859	0.00250297	DACT1/FOXF1/PDGFRA/RBPMS2/TCF21	5
Community 1	GO:0032341	aldosterone metabolic process	3/170	10/18670	8.49223e-05	0.00304859	0.00250297	BMP5/CACNA1H/DKK3	3
Community 1	GO:0032342	aldosterone biosynthetic process	3/170	10/18670	8.49223e-05	0.00304859	0.00250297	BMP5/CACNA1H/DKK3	3
Community 1	GO:0034650	cortisol metabolic process	3/170	10/18670	8.49223e-05	0.00304859	0.00250297	BMP5/CACNA1H/DKK3	3
Community 1	GO:0097048	dendritic cell apoptotic process	3/170	10/18670	8.49223e-05	0.00304859	0.00250297	AXL/CXCL12/GAS6	3
Community 1	GO:2000668	regulation of dendritic cell apoptotic process	3/170	10/18670	8.49223e-05	0.00304859	0.00250297	AXL/CXCL12/GAS6	3
Community 1	GO:0031032	actomyosin structure organization	9/170	199/18670	8.91905e-05	0.00313166	0.00257118	ACTC1/CASQ2/CNN1/CSRP1/LMOD1/MYH11/PDGFRA/PGM5/SORBS1	9
Community 1	GO:0060425	lung morphogenesis	5/170	50/18670	8.97649e-05	0.00313166	0.00257118	FOXF1/HHIP/TCF21/TNC/WNT2	5
Community 1	GO:0048146	positive regulation of fibroblast proliferation	5/170	51/18670	9.87946e-05	0.00339881	0.00279051	GAS6/PDGFC/PDGFD/PDGFRA/WNT2	5
Community 1	GO:0007517	muscle organ development	13/170	410/18670	0.000100816	0.00342083	0.00280859	ACTC1/CACNA1H/COL6A3/CRYAB/DCN/FHL1/LAMA2/MYLK/MYOCD/SGCA/SGCD/TCF21/WNT2	13
Community 1	GO:0060441	epithelial tube branching involved in lung morphogenesis	4/170	29/18670	0.000131924	0.00435702	0.00357724	FOXF1/HHIP/TNC/WNT2	4
Community 1	GO:0060536	cartilage morphogenesis	4/170	29/18670	0.000131924	0.00435702	0.00357724	COL14A1/COL6A1/COL6A2/COL6A3	4
Community 1	GO:0090257	regulation of muscle system process	10/170	259/18670	0.000134913	0.00439708	0.00361013	ATP1A2/BIN1/CASQ2/CNN1/HSPB6/IGFBP5/MYL9/MYOCD/P2RX1/SGCA	10
Community 1	GO:0003413	chondrocyte differentiation involved in endochondral bone morphogenesis	4/170	30/18670	0.000151145	0.00486214	0.00399195	COL14A1/COL6A1/COL6A2/COL6A3	4
Community 1	GO:0034309	primary alcohol biosynthetic process	3/170	12/18670	0.000153615	0.00487826	0.00400518	BMP5/CACNA1H/DKK3	3
Community 1	GO:0048008	platelet-derived growth factor receptor signaling pathway	5/170	57/18670	0.000168519	0.00528028	0.00433525	LRP1/MYOCD/PDGFC/PDGFD/PDGFRA	5
Community 1	GO:0002576	platelet degranulation	7/170	128/18670	0.000172066	0.00528028	0.00433525	A2M/CFD/GAS6/ISLR/P2RX1/PCDH7/RARRES2	7
Community 1	GO:0001656	metanephros development	6/170	90/18670	0.00017267	0.00528028	0.00433525	CD34/ITGA8/KIF26B/LAMB2/PDGFRA/TCF21	6
Community 1	GO:0006937	regulation of muscle contraction	8/170	171/18670	0.000174965	0.00528523	0.00433932	ATP1A2/BIN1/CASQ2/CNN1/HSPB6/MYL9/MYOCD/P2RX1	8
Community 1	GO:0060562	epithelial tube morphogenesis	11/170	322/18670	0.000183412	0.00547364	0.00449401	BMP5/DCHS1/EDNRA/FOXF1/HHIP/KIF26B/NFATC4/PTK7/TCF21/TNC/WNT2	11
Community 1	GO:0060325	face morphogenesis	4/170	32/18670	0.000195535	0.00558909	0.00458879	CRISPLD2/MMP2/PDGFRA/RRAS	4
Community 1	GO:0006705	mineralocorticoid biosynthetic process	3/170	13/18670	0.000198364	0.00558909	0.00458879	BMP5/CACNA1H/DKK3	3
Community 1	GO:0008212	mineralocorticoid metabolic process	3/170	13/18670	0.000198364	0.00558909	0.00458879	BMP5/CACNA1H/DKK3	3
Community 1	GO:0070208	protein heterotrimerization	3/170	13/18670	0.000198364	0.00558909	0.00458879	COL1A2/COL6A1/COL6A2	3
Community 1	GO:0070527	platelet aggregation	5/170	59/18670	0.000198563	0.00558909	0.00458879	CSRP1/GAS6/MYL9/PDGFRA/PDPN	5
Community 1	GO:0061138	morphogenesis of a branching epithelium	8/170	182/18670	0.000267522	0.00744552	0.00611298	DCHS1/EDNRA/FOXF1/HHIP/NFATC4/TCF21/TNC/WNT2	8
Community 1	GO:0034446	substrate adhesion-dependent cell spreading	6/170	100/18670	0.000306773	0.00838349	0.00688308	AXL/ITGA8/LAMB2/LIMS2/MYADM/PDPN	6
Community 1	GO:0003417	growth plate cartilage development	4/170	36/18670	0.00031135	0.00838349	0.00688308	COL14A1/COL6A1/COL6A2/COL6A3	4
Community 1	GO:0046184	aldehyde biosynthetic process	3/170	15/18670	0.000311377	0.00838349	0.00688308	BMP5/CACNA1H/DKK3	3
Community 1	GO:0032956	regulation of actin cytoskeleton organization	11/170	343/18670	0.000315348	0.0083991	0.00689589	BIN1/CXCL12/EPHA3/JAM3/LMOD1/LRP1/MYADM/PAM/PDGFRA/RHOJ/SYNPO2	11
Community 1	GO:0045785	positive regulation of cell adhesion	12/170	403/18670	0.000331847	0.00874452	0.00717949	ABI3BP/COL16A1/CXCL12/EDIL3/EMILIN1/FBLN2/FOXF1/KIF26B/LIMS2/MYADM/PDPN/SMOC2	12
Community 1	GO:0060323	head morphogenesis	4/170	37/18670	0.000346627	0.00903783	0.00742031	CRISPLD2/MMP2/PDGFRA/RRAS	4
Community 1	GO:0007178	transmembrane receptor protein serine/threonine kinase signaling pathway	11/170	349/18670	0.000365218	0.00942337	0.00773684	BMP5/COL1A2/DKK3/EMILIN1/ITGA8/LTBP4/MYOCD/NBL1/PELO/RBPMS2/ROR2	11
Community 1	GO:0090092	regulation of transmembrane receptor protein serine/threonine kinase signaling pathway	9/170	241/18670	0.000373217	0.0095305	0.0078248	BMP5/DKK3/EMILIN1/ITGA8/LTBP4/MYOCD/NBL1/PELO/RBPMS2	9
Community 1	GO:0072109	glomerular mesangium development	3/170	16/18670	0.000380675	0.00962175	0.00789972	ACTA2/CD34/PDGFD	3
Community 1	GO:0071300	cellular response to retinoic acid	5/170	69/18670	0.000414289	0.0103656	0.00851044	EPHA3/PTK7/SERPINF1/TNC/WNT2	5
Community 1	GO:0001763	morphogenesis of a branching structure	8/170	196/18670	0.000439724	0.0107841	0.00885405	DCHS1/EDNRA/FOXF1/HHIP/NFATC4/TCF21/TNC/WNT2	8
Community 1	GO:0002685	regulation of leukocyte migration	8/170	196/18670	0.000439724	0.0107841	0.00885405	BMP5/CXCL12/EMILIN1/GAS6/JAM3/NBL1/PDGFD/RARRES2	8
Community 1	GO:0032526	response to retinoic acid	6/170	108/18670	0.000463891	0.0112653	0.00924909	EPHA3/IGFBP7/PTK7/SERPINF1/TNC/WNT2	6
Community 1	GO:0031099	regeneration	8/170	198/18670	0.00047038	0.0113119	0.00928742	AXL/CXCL12/GAS6/JAM3/LAMB2/LRP1/SGCA/TNC	8
Community 1	GO:1901342	regulation of vasculature development	12/170	422/18670	0.00050096	0.0119315	0.00979609	CD34/DCN/EMILIN1/HSPB6/MYOCD/PDGFD/PTGIS/RHOJ/RRAS/SERPINF1/SMOC2/THBS2	12
Community 1	GO:0048286	lung alveolus development	4/170	41/18670	0.000516669	0.0120735	0.00991265	FOXF1/IGFBP5/MYOCD/TCF21	4
Community 1	GO:1903053	regulation of extracellular matrix organization	4/170	41/18670	0.000516669	0.0120735	0.00991265	AEBP1/EMILIN1/LRP1/PDPN	4
Community 1	GO:0060350	endochondral bone morphogenesis	5/170	73/18670	0.00053775	0.0124487	0.0102207	COL14A1/COL6A1/COL6A2/COL6A3/TMEM119	5
Community 1	GO:0006704	glucocorticoid biosynthetic process	3/170	18/18670	0.00054732	0.0125529	0.0103063	BMP5/CACNA1H/DKK3	3
Community 1	GO:0071559	response to transforming growth factor beta	9/170	255/18670	0.000561604	0.0127623	0.0104782	COL1A2/DKK3/EMILIN1/ITGA8/LTBP4/MXRA5/MYOCD/PDGFD/WNT2	9
Community 1	GO:0051145	smooth muscle cell differentiation	5/170	74/18670	0.00057252	0.0127847	0.0104966	FOXF1/ITGA8/MYOCD/NFATC4/RBPMS2	5
Community 1	GO:0035637	multicellular organismal signaling	8/170	204/18670	0.00057291	0.0127847	0.0104966	ATP1A2/BIN1/CACNA1H/CASQ2/CNTNAP1/FXYD6/JAM3/P2RX1	8
Community 1	GO:1902644	tertiary alcohol metabolic process	3/170	19/18670	0.000645609	0.0142783	0.0117229	BMP5/CACNA1H/DKK3	3
Community 1	GO:0003416	endochondral bone growth	4/170	44/18670	0.000678056	0.0148632	0.0122031	COL14A1/COL6A1/COL6A2/COL6A3	4
Community 1	GO:0048678	response to axon injury	5/170	77/18670	0.000686998	0.0149227	0.0122519	DPYSL3/JAM3/LAMB2/LRP1/TNC	5
Community 1	GO:0030178	negative regulation of Wnt signaling pathway	8/170	210/18670	0.000692818	0.0149227	0.0122519	APCDD1/DACT1/DKK3/LRP1/NFATC4/NXN/RBMS3/ROR2	8
Community 1	GO:0070252	actin-mediated cell contraction	6/170	121/18670	0.000845631	0.0175651	0.0144215	ACTC1/ATP1A2/BIN1/DES/PDPN/SGCD	6
Community 1	GO:0050920	regulation of chemotaxis	8/170	217/18670	0.000857477	0.0175651	0.0144215	CXCL12/GAS6/JAM3/NBL1/PDGFD/PDGFRA/RARRES2/SMOC2	8
Community 1	GO:0060348	bone development	8/170	217/18670	0.000857477	0.0175651	0.0144215	COL14A1/COL6A1/COL6A2/COL6A3/DCHS1/FAM20C/PDGFC/TMEM119	8
Community 1	GO:0034109	homotypic cell-cell adhesion	5/170	81/18670	0.000865263	0.0175651	0.0144215	CSRP1/GAS6/MYL9/PDGFRA/PDPN	5
Community 1	GO:0030574	collagen catabolic process	4/170	47/18670	0.00087223	0.0175651	0.0144215	COL15A1/CTSK/MMP11/MMP2	4
Community 1	GO:0048806	genitalia development	4/170	47/18670	0.00087223	0.0175651	0.0144215	AXL/BMP5/PDGFRA/ROR2	4
Community 1	GO:0060351	cartilage development involved in endochondral bone morphogenesis	4/170	47/18670	0.00087223	0.0175651	0.0144215	COL14A1/COL6A1/COL6A2/COL6A3	4
Community 1	GO:0098868	bone growth	4/170	47/18670	0.00087223	0.0175651	0.0144215	COL14A1/COL6A1/COL6A2/COL6A3	4
Community 1	GO:0002063	chondrocyte development	4/170	48/18670	0.000944831	0.0187228	0.0153719	COL14A1/COL6A1/COL6A2/COL6A3	4
Community 1	GO:0060324	face development	4/170	48/18670	0.000944831	0.0187228	0.0153719	CRISPLD2/MMP2/PDGFRA/RRAS	4
Community 1	GO:0048145	regulation of fibroblast proliferation	5/170	83/18670	0.000966321	0.0189966	0.0155968	GAS6/PDGFC/PDGFD/PDGFRA/WNT2	5
Community 1	GO:0048144	fibroblast proliferation	5/170	84/18670	0.00102002	0.0197692	0.0162311	GAS6/PDGFC/PDGFD/PDGFRA/WNT2	5
Community 1	GO:0002686	negative regulation of leukocyte migration	4/170	49/18670	0.00102158	0.0197692	0.0162311	BMP5/CXCL12/EMILIN1/NBL1	4
Community 1	GO:0007596	blood coagulation	10/170	336/18670	0.00104408	0.020048	0.01646	A2M/AXL/CD34/COL1A2/CSRP1/GAS6/MYL9/P2RX1/PDGFRA/PDPN	10
Community 1	GO:0010171	body morphogenesis	4/170	50/18670	0.00110261	0.0210089	0.0172489	CRISPLD2/MMP2/PDGFRA/RRAS	4
Community 1	GO:0030539	male genitalia development	3/170	23/18670	0.00114883	0.0217224	0.0178347	BMP5/PDGFRA/ROR2	3
Community 1	GO:0007599	hemostasis	10/170	341/18670	0.00116667	0.0218927	0.0179745	A2M/AXL/CD34/COL1A2/CSRP1/GAS6/MYL9/P2RX1/PDGFRA/PDPN	10
Community 1	GO:0031103	axon regeneration	4/170	51/18670	0.00118804	0.0220442	0.0180989	JAM3/LAMB2/LRP1/TNC	4
Community 1	GO:0050817	coagulation	10/170	342/18670	0.00119254	0.0220442	0.0180989	A2M/AXL/CD34/COL1A2/CSRP1/GAS6/MYL9/P2RX1/PDGFRA/PDPN	10
Community 1	GO:1904018	positive regulation of vasculature development	8/170	230/18670	0.00124594	0.0228607	0.0187693	CD34/HSPB6/MYOCD/PDGFD/PTGIS/RHOJ/RRAS/SMOC2	8
Community 1	GO:1903034	regulation of response to wounding	7/170	179/18670	0.00128358	0.0233781	0.0191941	CD34/LRP1/MYLK/PDGFRA/PDPN/SMOC2/WFDC1	7
Community 1	GO:0042476	odontogenesis	6/170	132/18670	0.00132731	0.0239981	0.0197031	CD34/COL1A2/FAM20C/PAM/PDGFRA/TNC	6
Community 1	GO:0071674	mononuclear cell migration	5/170	90/18670	0.00138999	0.0249494	0.0204841	BMP5/CXCL12/NBL1/PDGFD/RARRES2	5
Community 1	GO:0061005	cell differentiation involved in kidney development	4/170	54/18670	0.00147202	0.0255009	0.0209369	ACTA2/CD34/LAMB2/TCF21	4
Community 1	GO:0070206	protein trimerization	4/170	54/18670	0.00147202	0.0255009	0.0209369	COL1A2/COL6A1/COL6A2/EMILIN1	4
Community 1	GO:0008211	glucocorticoid metabolic process	3/170	25/18670	0.0014722	0.0255009	0.0209369	BMP5/CACNA1H/DKK3	3
Community 1	GO:0014829	vascular smooth muscle contraction	3/170	25/18670	0.0014722	0.0255009	0.0209369	ACTA2/EDNRA/P2RX1	3
Community 1	GO:0072202	cell differentiation involved in metanephros development	3/170	25/18670	0.0014722	0.0255009	0.0209369	CD34/LAMB2/TCF21	3
Community 1	GO:0001558	regulation of cell growth	11/170	416/18670	0.0015357	0.0264162	0.0216884	CRYAB/CXCL12/FBLN5/FHL1/IGFBP5/IGFBP7/LRP1/LTBP4/MEG3/MYOCD/WFDC1	11
Community 1	GO:0016049	cell growth	12/170	484/18670	0.00163255	0.0278884	0.0228971	CRYAB/CXCL12/FBLN5/FHL1/IGFBP5/IGFBP7/LAMB2/LRP1/LTBP4/MEG3/MYOCD/WFDC1	12
Community 1	GO:0006700	C21-steroid hormone biosynthetic process	3/170	26/18670	0.00165316	0.028047	0.0230274	BMP5/CACNA1H/DKK3	3
Community 1	GO:1903078	positive regulation of protein localization to plasma membrane	4/170	56/18670	0.00168567	0.0284041	0.0233206	CLIP3/EPHA3/LRP1/SORBS1	4
Community 1	GO:0001666	response to hypoxia	10/170	359/18670	0.00170922	0.0286064	0.0234866	CD34/CRYAB/CXCL12/CYGB/EDNRA/KCNMB1/MMP2/MYOCD/PAM/PTGIS	10
Community 1	GO:0048568	embryonic organ development	11/170	428/18670	0.00192004	0.0319191	0.0262065	BMP5/FOXF1/ITGA8/PDGFC/PDGFRA/PTK7/RARRES2/RBPMS2/ROR2/TCF21/WNT2	11
Community 1	GO:0030048	actin filament-based movement	6/170	143/18670	0.00199499	0.032944	0.0270479	ACTC1/ATP1A2/BIN1/DES/PDPN/SGCD	6
Community 1	GO:0048608	reproductive structure development	11/170	431/18670	0.00202748	0.0330276	0.0271165	AXL/BMP5/DCN/MYOCD/PDGFRA/PTGIS/ROR2/SERPINF1/TCF21/TNC/WNT2	11
Community 1	GO:0031102	neuron projection regeneration	4/170	59/18670	0.00204515	0.0330276	0.0271165	JAM3/LAMB2/LRP1/TNC	4
Community 1	GO:0120178	steroid hormone biosynthetic process	4/170	59/18670	0.00204515	0.0330276	0.0271165	BMP5/CACNA1H/DKK3/HSD17B6	4
Community 1	GO:0071560	cellular response to transforming growth factor beta stimulus	8/170	249/18670	0.00205339	0.0330276	0.0271165	COL1A2/DKK3/EMILIN1/ITGA8/LTBP4/MYOCD/PDGFD/WNT2	8
Community 1	GO:0050900	leukocyte migration	12/170	499/18670	0.00210353	0.0335455	0.0275418	BMP5/CD34/COL1A2/CXCL12/EMILIN1/GAS6/GYPC/JAM3/NBL1/PDGFD/RARRES2/ROR2	12
Community 1	GO:0036293	response to decreased oxygen levels	10/170	370/18670	0.00213103	0.0335455	0.0275418	CD34/CRYAB/CXCL12/CYGB/EDNRA/KCNMB1/MMP2/MYOCD/PAM/PTGIS	10
Community 1	GO:0048732	gland development	11/170	434/18670	0.00213976	0.0335455	0.0275418	DKK3/FOXF1/IGFBP5/LBH/LIMS2/PAM/PDGFRA/SERPINF1/TCF21/TNC/WNT2	11
Community 1	GO:0061458	reproductive system development	11/170	434/18670	0.00213976	0.0335455	0.0275418	AXL/BMP5/DCN/MYOCD/PDGFRA/PTGIS/ROR2/SERPINF1/TCF21/TNC/WNT2	11
Community 1	GO:0061041	regulation of wound healing	6/170	148/18670	0.00237113	0.036939	0.0303279	CD34/MYLK/PDGFRA/PDPN/SMOC2/WFDC1	6
Community 1	GO:1904377	positive regulation of protein localization to cell periphery	4/170	63/18670	0.00260245	0.0402891	0.0330785	CLIP3/EPHA3/LRP1/SORBS1	4
Community 1	GO:0045765	regulation of angiogenesis	10/170	383/18670	0.00273384	0.0420604	0.0345327	CD34/DCN/EMILIN1/HSPB6/PTGIS/RHOJ/RRAS/SERPINF1/SMOC2/THBS2	10
Community 1	GO:0006940	regulation of smooth muscle contraction	4/170	65/18670	0.0029167	0.0445967	0.0366151	ATP1A2/CNN1/MYOCD/P2RX1	4
Community 1	GO:0014706	striated muscle tissue development	10/170	390/18670	0.00311095	0.0472751	0.0388141	ACTC1/BMP5/DCN/MYH11/MYOCD/PDGFRA/PGM5/SGCD/TCF21/WNT2	10
Community 1	GO:0097529	myeloid leukocyte migration	7/170	210/18670	0.0031639	0.0477864	0.0392339	CXCL12/EMILIN1/JAM3/NBL1/PDGFD/RARRES2/ROR2	7
Community 1	GO:0072009	nephron epithelium development	5/170	109/18670	0.00321851	0.0483167	0.0396693	CD34/DCHS1/KIF26B/LAMB2/TCF21	5
Community 1	GO:0070482	response to oxygen levels	10/170	394/18670	0.00334442	0.0499044	0.0409728	CD34/CRYAB/CXCL12/CYGB/EDNRA/KCNMB1/MMP2/MYOCD/PAM/PTGIS	10
Community 2	GO:0000280	nuclear division	59/162	407/18670	1.6148e-56	2.69188e-53	2.06865e-53	ANLN/ASPM/AURKA/AURKB/BIRC5/BRCA2/BUB1/BUB1B/CCNB1/CCNE2/CDC20/CDC25C/CDCA5/CDCA8/CDT1/CENPE/CENPF/CENPK/CHEK1/DSN1/ESPL1/FANCA/FANCD2/FBXO5/INCENP/KIF11/KIF14/KIF23/KIF2C/KIF4A/KIFC1/KNTC1/MKI67/MND1/NCAPD2/NCAPD3/NCAPG/NDC80/NEK2/NUF2/NUSAP1/PKMYT1/PLK1/PRC1/PSMC3IP/PTTG1/RACGAP1/RAD51/RAD54L/SMC4/TACC3/TOP2A/TPX2/TRIP13/TTK/TUBG1/UBE2C/XRCC3/ZWINT	59
Community 2	GO:0048285	organelle fission	59/162	449/18670	6.47605e-54	5.39779e-51	4.14808e-51	ANLN/ASPM/AURKA/AURKB/BIRC5/BRCA2/BUB1/BUB1B/CCNB1/CCNE2/CDC20/CDC25C/CDCA5/CDCA8/CDT1/CENPE/CENPF/CENPK/CHEK1/DSN1/ESPL1/FANCA/FANCD2/FBXO5/INCENP/KIF11/KIF14/KIF23/KIF2C/KIF4A/KIFC1/KNTC1/MKI67/MND1/NCAPD2/NCAPD3/NCAPG/NDC80/NEK2/NUF2/NUSAP1/PKMYT1/PLK1/PRC1/PSMC3IP/PTTG1/RACGAP1/RAD51/RAD54L/SMC4/TACC3/TOP2A/TPX2/TRIP13/TTK/TUBG1/UBE2C/XRCC3/ZWINT	59
Community 2	GO:0140014	mitotic nuclear division	49/162	264/18670	5.39234e-52	2.99634e-49	2.30262e-49	ANLN/AURKA/AURKB/BIRC5/BUB1/BUB1B/CCNB1/CDC20/CDC25C/CDCA5/CDCA8/CDT1/CENPE/CENPF/CENPK/CHEK1/DSN1/ESPL1/FBXO5/INCENP/KIF11/KIF14/KIF23/KIF2C/KIF4A/KIFC1/KNTC1/MKI67/NCAPD2/NCAPD3/NCAPG/NDC80/NEK2/NUF2/NUSAP1/PKMYT1/PLK1/PRC1/PTTG1/RACGAP1/SMC4/TACC3/TPX2/TRIP13/TTK/TUBG1/UBE2C/XRCC3/ZWINT	49
Community 2	GO:0007059	chromosome segregation	48/162	321/18670	3.87664e-46	1.61559e-43	1.24155e-43	AURKB/BIRC5/BRCA1/BUB1/BUB1B/CCNB1/CCNE2/CDC20/CDCA2/CDCA5/CDCA8/CDT1/CENPE/CENPF/CENPK/CENPN/DSN1/ESPL1/FANCD2/FBXO5/INCENP/KIF14/KIF23/KIF2C/KIF4A/KIFC1/MKI67/NCAPD2/NCAPD3/NCAPG/NDC80/NEK2/NUF2/NUSAP1/OIP5/PLK1/PRC1/PTTG1/RACGAP1/RAD18/SMC4/TACC3/TOP2A/TRIP13/TTK/TUBG1/XRCC3/ZWINT	48
Community 2	GO:0000070	mitotic sister chromatid segregation	38/162	151/18670	1.49105e-45	4.97116e-43	3.82023e-43	AURKB/BUB1/BUB1B/CCNB1/CDC20/CDCA5/CDCA8/CDT1/CENPE/CENPF/CENPK/DSN1/ESPL1/FBXO5/INCENP/KIF14/KIF23/KIF2C/KIF4A/KIFC1/NCAPD2/NCAPD3/NCAPG/NDC80/NEK2/NUF2/NUSAP1/PLK1/PRC1/PTTG1/RACGAP1/SMC4/TACC3/TRIP13/TTK/TUBG1/XRCC3/ZWINT	38
Community 2	GO:0000819	sister chromatid segregation	39/162	189/18670	4.63905e-43	1.28888e-40	9.90477e-41	AURKB/BUB1/BUB1B/CCNB1/CDC20/CDCA5/CDCA8/CDT1/CENPE/CENPF/CENPK/DSN1/ESPL1/FBXO5/INCENP/KIF14/KIF23/KIF2C/KIF4A/KIFC1/NCAPD2/NCAPD3/NCAPG/NDC80/NEK2/NUF2/NUSAP1/PLK1/PRC1/PTTG1/RACGAP1/SMC4/TACC3/TOP2A/TRIP13/TTK/TUBG1/XRCC3/ZWINT	39
Community 2	GO:0098813	nuclear chromosome segregation	41/162	262/18670	4.57777e-40	1.09016e-37	8.37767e-38	AURKB/BUB1/BUB1B/CCNB1/CCNE2/CDC20/CDCA5/CDCA8/CDT1/CENPE/CENPF/CENPK/DSN1/ESPL1/FANCD2/FBXO5/INCENP/KIF14/KIF23/KIF2C/KIF4A/KIFC1/NCAPD2/NCAPD3/NCAPG/NDC80/NEK2/NUF2/NUSAP1/PLK1/PRC1/PTTG1/RACGAP1/SMC4/TACC3/TOP2A/TRIP13/TTK/TUBG1/XRCC3/ZWINT	41
Community 2	GO:0007088	regulation of mitotic nuclear division	29/162	164/18670	6.26842e-30	1.30618e-27	1.00377e-27	ANLN/AURKA/AURKB/BUB1/BUB1B/CCNB1/CDC20/CDC25C/CDCA5/CDT1/CENPE/CENPF/CHEK1/ESPL1/FBXO5/KIF11/KNTC1/MKI67/NDC80/NEK2/NUSAP1/PKMYT1/PLK1/PTTG1/TACC3/TRIP13/TTK/UBE2C/XRCC3	29
Community 2	GO:1902850	microtubule cytoskeleton organization involved in mitosis	26/162	131/18670	2.8213e-28	5.1821e-26	3.98233e-26	AURKA/AURKB/BIRC5/CCNB1/CDC20/CENPA/CENPE/DYNLT1/ESPL1/KIF11/KIF23/KIF4A/KIFC1/NDC80/NEK2/NUF2/NUSAP1/PLK1/PRC1/RACGAP1/STIL/STMN1/TACC3/TPX2/TTK/TUBG1	26
Community 2	GO:1901990	regulation of mitotic cell cycle phase transition	39/162	444/18670	3.10864e-28	5.1821e-26	3.98233e-26	ANLN/AURKA/AURKB/BLM/BRCA1/BUB1/BUB1B/CCNB1/CDC20/CDC25A/CDC25C/CDC7/CDCA5/CDT1/CENPE/CENPF/CEP152/CEP72/DTL/E2F7/ESPL1/EZH2/FBXO5/GTSE1/HMMR/KIF14/KNTC1/NDC80/NEK2/PLK1/PLK4/RFWD3/TOPBP1/TPX2/TRIP13/TTK/TUBG1/UBE2C/XRCC3	39
Community 2	GO:0051783	regulation of nuclear division	29/162	188/18670	3.97092e-28	6.01775e-26	4.62451e-26	ANLN/AURKA/AURKB/BUB1/BUB1B/CCNB1/CDC20/CDC25C/CDCA5/CDT1/CENPE/CENPF/CHEK1/ESPL1/FBXO5/KIF11/KNTC1/MKI67/NDC80/NEK2/NUSAP1/PKMYT1/PLK1/PTTG1/TACC3/TRIP13/TTK/UBE2C/XRCC3	29
Community 2	GO:1901987	regulation of cell cycle phase transition	40/162	480/18670	4.38268e-28	6.08827e-26	4.6787e-26	ANLN/AURKA/AURKB/BLM/BRCA1/BUB1/BUB1B/CCNB1/CDC20/CDC25A/CDC25C/CDC7/CDCA5/CDT1/CENPE/CENPF/CEP152/CEP72/CHEK1/DTL/E2F7/ESPL1/EZH2/FBXO5/GTSE1/HMMR/KIF14/KNTC1/NDC80/NEK2/PLK1/PLK4/RFWD3/TOPBP1/TPX2/TRIP13/TTK/TUBG1/UBE2C/XRCC3	40
Community 2	GO:0051983	regulation of chromosome segregation	23/162	103/18670	2.26701e-26	2.907e-24	2.23396e-24	AURKB/BUB1/BUB1B/CCNB1/CDC20/CDCA5/CDT1/CENPE/CENPF/ESPL1/FBXO5/KIF2C/MKI67/NDC80/NEK2/PLK1/PTTG1/RACGAP1/RAD18/TACC3/TRIP13/TTK/XRCC3	23
Community 2	GO:0051321	meiotic cell cycle	30/162	249/18670	8.54167e-26	1.01707e-23	7.81595e-24	ASPM/AURKA/BRCA2/BUB1/BUB1B/CCNE2/CDC20/CDC25A/CDC25C/ESPL1/EXO1/FANCA/FANCD2/FBXO5/MND1/NCAPD2/NCAPD3/NEK2/NUF2/PKMYT1/PLK1/PSMC3IP/PTTG1/RAD51/RAD54L/SMC4/TOP2A/TRIP13/TTK/TUBG1	30
Community 2	GO:1903046	meiotic cell cycle process	27/162	188/18670	2.33893e-25	2.59933e-23	1.99753e-23	ASPM/AURKA/BRCA2/BUB1/BUB1B/CCNE2/CDC20/CDC25A/CDC25C/ESPL1/FANCA/FANCD2/FBXO5/MND1/NCAPD2/NCAPD3/NUF2/PLK1/PSMC3IP/PTTG1/RAD51/RAD54L/SMC4/TOP2A/TRIP13/TTK/TUBG1	27
Community 2	GO:0007051	spindle organization	26/162	170/18670	3.57205e-25	3.72163e-23	2.85999e-23	ASPM/AURKA/AURKB/BIRC5/CCNB1/CDC20/CENPE/CEP72/ESPL1/FBXO5/KIF11/KIF23/KIF4A/KIFC1/NDC80/NEK2/NUF2/PLK1/PRC1/RACGAP1/STIL/STMN1/TACC3/TPX2/TTK/TUBG1	26
Community 2	GO:0006260	DNA replication	30/162	273/18670	1.34968e-24	1.32348e-22	1.01706e-22	BLM/BRCA1/BRCA2/CCNA2/CCNE2/CDC7/CDT1/CHAF1A/CHAF1B/CHEK1/DTL/E2F7/EXO1/FAF1/FBXO5/GINS2/MCM10/MCM2/MCM4/MCM5/POLE/POLE2/POLQ/RAD51/RFC2/RFC5/RFWD3/RRM2/TIMELESS/TOPBP1	30
Community 2	GO:0007052	mitotic spindle organization	22/162	106/18670	1.68151e-24	1.55727e-22	1.19673e-22	AURKA/AURKB/BIRC5/CCNB1/CDC20/CENPE/KIF11/KIF23/KIF4A/KIFC1/NDC80/NEK2/NUF2/PLK1/PRC1/RACGAP1/STIL/STMN1/TACC3/TPX2/TTK/TUBG1	22
Community 2	GO:0051304	chromosome separation	20/162	90/18670	5.32854e-23	4.67509e-21	3.59271e-21	AURKB/BUB1/BUB1B/CCNB1/CDC20/CDT1/CENPE/CENPF/ESPL1/FBXO5/NCAPD2/NCAPD3/NDC80/PLK1/PTTG1/TACC3/TOP2A/TRIP13/TTK/XRCC3	20
Community 2	GO:0044839	cell cycle G2/M phase transition	28/162	266/18670	1.80482e-22	1.50432e-20	1.15604e-20	AURKA/AURKB/BLM/BRCA1/CCNA2/CCNB1/CCNB2/CDC25A/CDC25C/CDC7/CENPF/CEP152/CEP72/CHEK1/DTL/FBXO5/FOXM1/GTSE1/HMMR/KIF14/MELK/NEK2/PKMYT1/PLK1/PLK4/TOPBP1/TPX2/TUBG1	28
Community 2	GO:0000075	cell cycle checkpoint	26/162	216/18670	2.04005e-22	1.61941e-20	1.24448e-20	AURKA/AURKB/BLM/BRCA1/BUB1/BUB1B/CCNB1/CDC20/CDC25C/CDT1/CENPF/CHEK1/DTL/E2F7/GTSE1/KNTC1/NDC80/PLK1/RFWD3/TIMELESS/TOP2A/TOPBP1/TRIP13/TTK/XRCC3/ZWINT	26
Community 2	GO:0010948	negative regulation of cell cycle process	31/162	361/18670	3.73725e-22	2.83182e-20	2.17619e-20	AURKA/AURKB/BLM/BRCA1/BUB1/BUB1B/CBX5/CCNB1/CDC20/CDC25C/CDC7/CDT1/CENPF/CHEK1/DTL/E2F7/ESPL1/EZH2/FBXO5/GTSE1/NDC80/NEK2/PLK1/PTTG1/RAD51/RFWD3/RRM2/TOPBP1/TRIP13/TTK/XRCC3	31
Community 2	GO:0010965	regulation of mitotic sister chromatid separation	17/162	57/18670	3.93348e-22	2.85091e-20	2.19086e-20	AURKB/BUB1/BUB1B/CCNB1/CDC20/CDT1/CENPE/CENPF/ESPL1/FBXO5/NDC80/PLK1/PTTG1/TACC3/TRIP13/TTK/XRCC3	17
Community 2	GO:0051306	mitotic sister chromatid separation	17/162	60/18670	1.06683e-21	7.41001e-20	5.69443e-20	AURKB/BUB1/BUB1B/CCNB1/CDC20/CDT1/CENPE/CENPF/ESPL1/FBXO5/NDC80/PLK1/PTTG1/TACC3/TRIP13/TTK/XRCC3	17
Community 2	GO:1905818	regulation of chromosome separation	17/162	62/18670	2.0079e-21	1.33887e-19	1.02889e-19	AURKB/BUB1/BUB1B/CCNB1/CDC20/CDT1/CENPE/CENPF/ESPL1/FBXO5/NDC80/PLK1/PTTG1/TACC3/TRIP13/TTK/XRCC3	17
Community 2	GO:0007093	mitotic cell cycle checkpoint	23/162	165/18670	2.1098e-21	1.35271e-19	1.03953e-19	AURKA/AURKB/BLM/BRCA1/BUB1/BUB1B/CCNB1/CDC20/CDC25C/CDT1/CENPF/E2F7/GTSE1/KNTC1/NDC80/PLK1/RFWD3/TOP2A/TOPBP1/TRIP13/TTK/XRCC3/ZWINT	23
Community 2	GO:0000086	G2/M transition of mitotic cell cycle	26/162	247/18670	6.5593e-21	3.94336e-19	3.03038e-19	AURKA/AURKB/BLM/BRCA1/CCNA2/CCNB1/CCNB2/CDC25A/CDC25C/CDC7/CENPF/CEP152/CEP72/DTL/FBXO5/FOXM1/HMMR/KIF14/MELK/NEK2/PKMYT1/PLK1/PLK4/TOPBP1/TPX2/TUBG1	26
Community 2	GO:0033045	regulation of sister chromatid segregation	18/162	80/18670	6.62352e-21	3.94336e-19	3.03038e-19	AURKB/BUB1/BUB1B/CCNB1/CDC20/CDCA5/CDT1/CENPE/CENPF/ESPL1/FBXO5/NDC80/PLK1/PTTG1/TACC3/TRIP13/TTK/XRCC3	18
Community 2	GO:0007091	metaphase/anaphase transition of mitotic cell cycle	16/162	54/18670	7.69746e-21	4.42471e-19	3.40029e-19	AURKB/BUB1/BUB1B/CCNB1/CDC20/CDT1/CENPE/CENPF/ESPL1/FBXO5/NDC80/PLK1/TACC3/TRIP13/TTK/XRCC3	16
Community 2	GO:0033046	negative regulation of sister chromatid segregation	15/162	44/18670	1.13728e-20	6.27796e-19	4.82447e-19	AURKB/BUB1/BUB1B/CCNB1/CDC20/CDT1/CENPF/ESPL1/FBXO5/NDC80/PLK1/PTTG1/TRIP13/TTK/XRCC3	15
Community 2	GO:0033047	regulation of mitotic sister chromatid segregation	17/162	68/18670	1.16747e-20	6.27796e-19	4.82447e-19	AURKB/BUB1/BUB1B/CCNB1/CDC20/CDT1/CENPE/CENPF/ESPL1/FBXO5/NDC80/PLK1/PTTG1/TACC3/TRIP13/TTK/XRCC3	17
Community 2	GO:0044784	metaphase/anaphase transition of cell cycle	16/162	56/18670	1.49743e-20	7.80066e-19	5.99463e-19	AURKB/BUB1/BUB1B/CCNB1/CDC20/CDT1/CENPE/CENPF/ESPL1/FBXO5/NDC80/PLK1/TACC3/TRIP13/TTK/XRCC3	16
Community 2	GO:0051985	negative regulation of chromosome segregation	15/162	45/18670	1.69331e-20	8.55379e-19	6.5734e-19	AURKB/BUB1/BUB1B/CCNB1/CDC20/CDT1/CENPF/ESPL1/FBXO5/NDC80/PLK1/PTTG1/TRIP13/TTK/XRCC3	15
Community 2	GO:0071103	DNA conformation change	29/162	364/18670	7.53617e-20	3.69494e-18	2.83948e-18	ASF1B/BLM/CCNB1/CDCA5/CENPA/CENPK/CENPL/CENPN/CENPO/CHAF1A/CHAF1B/GINS2/HELLS/MCM2/MCM4/MCM5/NCAPD2/NCAPD3/NCAPG/NUSAP1/OIP5/POLQ/RAD18/RAD51/RAD54L/RFC2/RFC5/SMC4/TOP2A	29
Community 2	GO:2000816	negative regulation of mitotic sister chromatid separation	14/162	39/18670	9.68509e-20	4.61287e-18	3.54489e-18	AURKB/BUB1/BUB1B/CCNB1/CDC20/CDT1/CENPF/FBXO5/NDC80/PLK1/PTTG1/TRIP13/TTK/XRCC3	14
Community 2	GO:0140013	meiotic nuclear division	22/162	172/18670	1.12649e-19	5.21629e-18	4.00861e-18	ASPM/AURKA/BRCA2/BUB1/BUB1B/CCNE2/CDC20/ESPL1/FANCA/FANCD2/FBXO5/MND1/NUF2/PLK1/PSMC3IP/PTTG1/RAD51/RAD54L/SMC4/TOP2A/TRIP13/TTK	22
Community 2	GO:1905819	negative regulation of chromosome separation	14/162	40/18670	1.47898e-19	6.5692e-18	5.04829e-18	AURKB/BUB1/BUB1B/CCNB1/CDC20/CDT1/CENPF/FBXO5/NDC80/PLK1/PTTG1/TRIP13/TTK/XRCC3	14
Community 2	GO:0030071	regulation of mitotic metaphase/anaphase transition	15/162	51/18670	1.49748e-19	6.5692e-18	5.04829e-18	AURKB/BUB1/BUB1B/CCNB1/CDC20/CDT1/CENPE/CENPF/ESPL1/FBXO5/NDC80/PLK1/TRIP13/TTK/XRCC3	15
Community 2	GO:0045839	negative regulation of mitotic nuclear division	15/162	52/18670	2.08901e-19	8.92916e-18	6.86186e-18	AURKB/BUB1/BUB1B/CCNB1/CDC20/CDT1/CENPF/CHEK1/FBXO5/NDC80/PLK1/PTTG1/TRIP13/TTK/XRCC3	15
Community 2	GO:1902099	regulation of metaphase/anaphase transition of cell cycle	15/162	53/18670	2.89207e-19	1.20527e-17	9.26224e-18	AURKB/BUB1/BUB1B/CCNB1/CDC20/CDT1/CENPE/CENPF/ESPL1/FBXO5/NDC80/PLK1/TRIP13/TTK/XRCC3	15
Community 2	GO:0033048	negative regulation of mitotic sister chromatid segregation	14/162	42/18670	3.31906e-19	1.34948e-17	1.03705e-17	AURKB/BUB1/BUB1B/CCNB1/CDC20/CDT1/CENPF/FBXO5/NDC80/PLK1/PTTG1/TRIP13/TTK/XRCC3	14
Community 2	GO:1902749	regulation of cell cycle G2/M phase transition	23/162	213/18670	7.72377e-19	3.0656e-17	2.35585e-17	AURKA/AURKB/BLM/BRCA1/CCNB1/CDC25A/CDC25C/CDC7/CENPF/CEP152/CEP72/CHEK1/DTL/FBXO5/GTSE1/HMMR/KIF14/NEK2/PLK1/PLK4/TOPBP1/TPX2/TUBG1	23
Community 2	GO:0045930	negative regulation of mitotic cell cycle	27/162	338/18670	1.49636e-18	5.80099e-17	4.45793e-17	AURKA/AURKB/BLM/BRCA1/BUB1/BUB1B/CCNB1/CDC20/CDC25C/CDT1/CENPF/CHEK1/E2F7/EZH2/FBXO5/GTSE1/KNTC1/NDC80/PLK1/PTTG1/RFWD3/TOP2A/TOPBP1/TRIP13/TTK/XRCC3/ZWINT	27
Community 2	GO:0045841	negative regulation of mitotic metaphase/anaphase transition	13/162	36/18670	1.8851e-18	7.14195e-17	5.48843e-17	AURKB/BUB1/BUB1B/CCNB1/CDC20/CDT1/CENPF/FBXO5/NDC80/PLK1/TRIP13/TTK/XRCC3	13
Community 2	GO:0033044	regulation of chromosome organization	27/162	342/18670	2.02404e-18	7.49795e-17	5.76201e-17	AURKB/BRCA1/BUB1/BUB1B/CCNB1/CCT5/CDC20/CDCA5/CDT1/CENPE/CENPF/CHEK1/ESPL1/FBXO5/MAPKAPK5/MCM2/MKI67/NDC80/NEK2/PLK1/PTTG1/TACC3/TOP2A/TRIP13/TTK/WDR70/XRCC3	27
Community 2	GO:0051784	negative regulation of nuclear division	15/162	60/18670	2.33672e-18	8.46809e-17	6.50754e-17	AURKB/BUB1/BUB1B/CCNB1/CDC20/CDT1/CENPF/CHEK1/FBXO5/NDC80/PLK1/PTTG1/TRIP13/TTK/XRCC3	15
Community 2	GO:0006261	DNA-dependent DNA replication	20/162	151/18670	2.80235e-18	9.93938e-17	7.6382e-17	BLM/BRCA2/CCNE2/CDC7/CDT1/E2F7/FBXO5/GINS2/MCM10/MCM2/MCM4/MCM5/POLE/POLE2/POLQ/RAD51/RFC2/RFC5/RFWD3/TIMELESS	20
Community 2	GO:1902100	negative regulation of metaphase/anaphase transition of cell cycle	13/162	37/18670	2.88463e-18	1.00181e-16	7.69868e-17	AURKB/BUB1/BUB1B/CCNB1/CDC20/CDT1/CENPF/FBXO5/NDC80/PLK1/TRIP13/TTK/XRCC3	13
Community 2	GO:1901988	negative regulation of cell cycle phase transition	24/162	267/18670	9.40835e-18	3.20076e-16	2.45971e-16	AURKA/AURKB/BLM/BRCA1/BUB1/BUB1B/CCNB1/CDC20/CDC25C/CDT1/CENPF/CHEK1/DTL/E2F7/EZH2/FBXO5/GTSE1/NDC80/PLK1/RFWD3/TOPBP1/TRIP13/TTK/XRCC3	24
Community 2	GO:0010389	regulation of G2/M transition of mitotic cell cycle	21/162	196/18670	3.28625e-17	1.09563e-15	8.41971e-16	AURKA/AURKB/BLM/BRCA1/CCNB1/CDC25A/CDC25C/CDC7/CENPF/CEP152/CEP72/DTL/FBXO5/HMMR/KIF14/NEK2/PLK1/PLK4/TOPBP1/TPX2/TUBG1	21
Community 2	GO:0000910	cytokinesis	20/162	171/18670	3.41986e-17	1.11782e-15	8.59023e-16	ANLN/AURKA/AURKB/BRCA2/CDT1/CENPA/CEP55/CKAP2/E2F7/ESPL1/INCENP/KIF14/KIF20A/KIF23/KIF4A/NUSAP1/PLK1/PRC1/RACGAP1/STMN1	20
Community 2	GO:0000281	mitotic cytokinesis	15/162	72/18670	4.64316e-17	1.48849e-15	1.14387e-15	ANLN/BRCA2/CDT1/CENPA/CEP55/CKAP2/ESPL1/INCENP/KIF20A/KIF23/KIF4A/NUSAP1/PLK1/RACGAP1/STMN1	15
Community 2	GO:0007094	mitotic spindle assembly checkpoint	12/162	34/18670	5.60527e-17	1.66857e-15	1.28226e-15	AURKB/BUB1/BUB1B/CCNB1/CDC20/CDT1/CENPF/NDC80/PLK1/TRIP13/TTK/XRCC3	12
Community 2	GO:0031577	spindle checkpoint	12/162	34/18670	5.60527e-17	1.66857e-15	1.28226e-15	AURKB/BUB1/BUB1B/CCNB1/CDC20/CDT1/CENPF/NDC80/PLK1/TRIP13/TTK/XRCC3	12
Community 2	GO:0071173	spindle assembly checkpoint	12/162	34/18670	5.60527e-17	1.66857e-15	1.28226e-15	AURKB/BUB1/BUB1B/CCNB1/CDC20/CDT1/CENPF/NDC80/PLK1/TRIP13/TTK/XRCC3	12
Community 2	GO:0071174	mitotic spindle checkpoint	12/162	34/18670	5.60527e-17	1.66857e-15	1.28226e-15	AURKB/BUB1/BUB1B/CCNB1/CDC20/CDT1/CENPF/NDC80/PLK1/TRIP13/TTK/XRCC3	12
Community 2	GO:1901991	negative regulation of mitotic cell cycle phase transition	22/162	248/18670	3.16935e-16	9.26896e-15	7.12299e-15	AURKA/AURKB/BLM/BRCA1/BUB1/BUB1B/CCNB1/CDC20/CDC25C/CDT1/CENPF/E2F7/EZH2/FBXO5/GTSE1/NDC80/PLK1/RFWD3/TOPBP1/TRIP13/TTK/XRCC3	22
Community 2	GO:0061640	cytoskeleton-dependent cytokinesis	16/162	100/18670	3.49339e-16	1.00405e-14	7.71589e-15	ANLN/AURKB/BRCA2/CDT1/CENPA/CEP55/CKAP2/ESPL1/INCENP/KIF20A/KIF23/KIF4A/NUSAP1/PLK1/RACGAP1/STMN1	16
Community 2	GO:2001251	negative regulation of chromosome organization	18/162	146/18670	5.45916e-16	1.54244e-14	1.18533e-14	AURKB/BRCA1/BUB1/BUB1B/CCNB1/CDC20/CDT1/CENPF/ESPL1/FBXO5/MCM2/NDC80/PLK1/PTTG1/TOP2A/TRIP13/TTK/XRCC3	18
Community 2	GO:0044843	cell cycle G1/S phase transition	23/162	298/18670	1.35437e-15	3.70122e-14	2.8443e-14	AURKA/CCNA2/CCNB1/CCNE2/CDC25A/CDC25C/CDC7/CDKN3/CDT1/E2F7/EZH2/FBXO5/GTSE1/IQGAP3/KIF14/MCM10/MCM2/MCM4/MCM5/POLE/POLE2/RFWD3/RRM2	23
Community 2	GO:0090068	positive regulation of cell cycle process	23/162	298/18670	1.35437e-15	3.70122e-14	2.8443e-14	AURKA/AURKB/BRCA1/CCNB1/CDC25A/CDC25C/CDC7/CDCA5/CDT1/DTL/E2F7/ESPL1/EZH2/FBXO5/GTSE1/KIF14/KIF23/NDC80/NUSAP1/PLK4/RACGAP1/UBE2C/XRCC3	23
Community 2	GO:0000082	G1/S transition of mitotic cell cycle	22/162	279/18670	3.767e-15	1.01284e-13	7.78342e-14	AURKA/CCNB1/CCNE2/CDC25A/CDC25C/CDC7/CDKN3/CDT1/E2F7/EZH2/FBXO5/GTSE1/IQGAP3/KIF14/MCM10/MCM2/MCM4/MCM5/POLE/POLE2/RFWD3/RRM2	22
Community 2	GO:0045787	positive regulation of cell cycle	25/162	389/18670	5.06791e-15	1.34098e-13	1.03052e-13	AURKA/AURKB/BRCA1/BRCA2/CCNB1/CDC25A/CDC25C/CDC7/CDCA5/CDT1/CHEK1/DTL/E2F7/ESPL1/EZH2/FBXO5/GTSE1/KIF14/KIF23/NDC80/NUSAP1/PLK4/RACGAP1/UBE2C/XRCC3	25
Community 2	GO:0061982	meiosis I cell cycle process	16/162	119/18670	6.06642e-15	1.58011e-13	1.21428e-13	AURKA/BRCA2/CCNE2/CDC25A/CDC25C/ESPL1/FANCD2/FBXO5/MND1/PLK1/PSMC3IP/PTTG1/RAD51/RAD54L/TOP2A/TRIP13	16
Community 2	GO:0006310	DNA recombination	22/162	292/18670	9.70293e-15	2.48843e-13	1.9123e-13	BLM/BRCA1/BRCA2/CDC7/CHEK1/EXO1/GINS2/MCM2/MCM4/MCM5/MND1/POLQ/PSMC3IP/RAD51/RAD51AP1/RAD54L/RFWD3/TIMELESS/TOP2A/TRIP13/UNG/XRCC3	22
Community 2	GO:0044786	cell cycle DNA replication	13/162	71/18670	3.65252e-14	9.22538e-13	7.0895e-13	BRCA2/CDC7/CDT1/E2F7/FBXO5/MCM2/MCM4/MCM5/POLE/POLE2/RAD51/RFC2/RFC5	13
Community 2	GO:0000724	double-strand break repair via homologous recombination	16/162	134/18670	4.10224e-14	1.02066e-12	7.84356e-13	BLM/BRCA1/BRCA2/CDC7/CHEK1/GINS2/MCM2/MCM4/MCM5/POLQ/RAD51/RAD51AP1/RAD54L/RFWD3/TIMELESS/XRCC3	16
Community 2	GO:0000725	recombinational repair	16/162	135/18670	4.61942e-14	1.13244e-12	8.70254e-13	BLM/BRCA1/BRCA2/CDC7/CHEK1/GINS2/MCM2/MCM4/MCM5/POLQ/RAD51/RAD51AP1/RAD54L/RFWD3/TIMELESS/XRCC3	16
Community 2	GO:0006302	double-strand break repair	20/162	248/18670	4.76875e-14	1.1521e-12	8.85365e-13	BLM/BRCA1/BRCA2/CDC7/CDCA5/CHEK1/FOXM1/GINS2/MCM2/MCM4/MCM5/POLQ/RAD51/RAD51AP1/RAD54L/RFWD3/TIMELESS/TRIP13/WDR70/XRCC3	20
Community 2	GO:0051383	kinetochore organization	9/162	21/18670	5.99213e-14	1.42698e-12	1.09661e-12	CDT1/CENPA/CENPE/CENPF/CENPK/CENPN/NDC80/NUF2/SMC4	9
Community 2	GO:0006323	DNA packaging	19/162	247/18670	4.98052e-13	1.16937e-11	8.98634e-12	ASF1B/CCNB1/CDCA5/CENPA/CENPK/CENPL/CENPN/CENPO/CHAF1A/CHAF1B/HELLS/MCM2/NCAPD2/NCAPD3/NCAPG/NUSAP1/OIP5/SMC4/TOP2A	19
Community 2	GO:0051225	spindle assembly	14/162	108/18670	5.37e-13	1.2433e-11	9.55452e-12	ASPM/AURKA/AURKB/BIRC5/CDC20/FBXO5/KIF11/KIF23/KIF4A/KIFC1/NEK2/PLK1/RACGAP1/TPX2	14
Community 2	GO:0007127	meiosis I	14/162	114/18670	1.14894e-12	2.62367e-11	2.01623e-11	AURKA/BRCA2/CCNE2/ESPL1/FANCD2/FBXO5/MND1/PLK1/PSMC3IP/PTTG1/RAD51/RAD54L/TOP2A/TRIP13	14
Community 2	GO:0090307	mitotic spindle assembly	11/162	56/18670	1.58495e-12	3.57042e-11	2.74379e-11	AURKB/BIRC5/CDC20/KIF11/KIF23/KIF4A/KIFC1/NEK2/PLK1/RACGAP1/TPX2	11
Community 2	GO:0051310	metaphase plate congression	11/162	57/18670	1.94939e-12	4.33285e-11	3.3297e-11	CCNB1/CDCA5/CDCA8/CDT1/CENPE/CENPF/KIF14/KIF2C/KIFC1/NDC80/NUF2	11
Community 2	GO:0007080	mitotic metaphase plate congression	10/162	44/18670	3.52072e-12	7.66551e-11	5.89077e-11	CCNB1/CDCA5/CDCA8/CDT1/CENPE/KIF14/KIF2C/KIFC1/NDC80/NUF2	10
Community 2	GO:0033260	nuclear DNA replication	11/162	60/18670	3.54076e-12	7.66551e-11	5.89077e-11	BRCA2/CDC7/CDT1/MCM2/MCM4/MCM5/POLE/POLE2/RAD51/RFC2/RFC5	11
Community 2	GO:0010639	negative regulation of organelle organization	22/162	393/18670	3.95872e-12	8.4605e-11	6.50171e-11	AURKB/BRCA1/BUB1/BUB1B/CCNB1/CDC20/CDT1/CENPF/CHEK1/CKAP2/ESPL1/FBXO5/MCM2/NDC80/NEK2/PLK1/PTTG1/STMN1/TOP2A/TRIP13/TTK/XRCC3	22
Community 2	GO:0008608	attachment of spindle microtubules to kinetochore	9/162	32/18670	5.27092e-12	1.11223e-10	8.54724e-11	AURKB/CCNB1/CDT1/CENPE/KIF2C/NDC80/NEK2/NUF2/RACGAP1	9
Community 2	GO:0031570	DNA integrity checkpoint	15/162	157/18670	7.1116e-12	1.48188e-10	1.13879e-10	AURKA/BLM/BRCA1/CCNB1/CDC25C/CDT1/CHEK1/DTL/E2F7/GTSE1/PLK1/RFWD3/TIMELESS/TOP2A/TOPBP1	15
Community 2	GO:0045931	positive regulation of mitotic cell cycle	15/162	163/18670	1.22545e-11	2.52201e-10	1.93811e-10	AURKA/BRCA2/CCNB1/CDC25A/CDC25C/CDC7/CDCA5/CDT1/DTL/ESPL1/FBXO5/NDC80/NUSAP1/UBE2C/XRCC3	15
Community 2	GO:0045132	meiotic chromosome segregation	12/162	90/18670	1.84473e-11	3.7502e-10	2.88194e-10	BUB1/BUB1B/CCNE2/ESPL1/FANCD2/NUF2/PLK1/PTTG1/SMC4/TOP2A/TRIP13/TTK	12
Community 2	GO:0072331	signal transduction by p53 class mediator	18/162	267/18670	1.94132e-11	3.89901e-10	2.99631e-10	AURKA/AURKB/BLM/BRCA1/BRCA2/CCNB1/CDC25C/CHEK1/E2F2/E2F7/EXO1/FOXM1/GTSE1/MAPKAPK5/RFC2/RFC5/TOPBP1/TPX2	18
Community 2	GO:0051303	establishment of chromosome localization	11/162	75/18670	4.52614e-11	8.98223e-10	6.90264e-10	CCNB1/CDCA5/CDCA8/CDT1/CENPE/CENPF/KIF14/KIF2C/KIFC1/NDC80/NUF2	11
Community 2	GO:0050000	chromosome localization	11/162	76/18670	5.25285e-11	1.03018e-09	7.91669e-10	CCNB1/CDCA5/CDCA8/CDT1/CENPE/CENPF/KIF14/KIF2C/KIFC1/NDC80/NUF2	11
Community 2	GO:0065004	protein-DNA complex assembly	17/162	248/18670	5.58861e-11	1.08328e-09	8.32476e-10	ASF1B/CDT1/CENPA/CENPE/CENPF/CENPK/CENPL/CENPN/CENPO/CHAF1A/CHAF1B/HELLS/MCM2/MCM4/MCM5/OIP5/RAD51	17
Community 2	GO:0000723	telomere maintenance	14/162	162/18670	1.4185e-10	2.71798e-09	2.08871e-09	AURKB/BLM/BRCA2/CCNE2/CCT5/EXO1/MAPKAPK5/NEK2/POLE/POLE2/RAD51/RFC2/RFC5/XRCC3	14
Community 2	GO:0032465	regulation of cytokinesis	11/162	89/18670	3.0406e-10	5.75987e-09	4.42633e-09	AURKA/AURKB/BRCA2/E2F7/INCENP/KIF14/KIF20A/KIF23/PLK1/PRC1/RACGAP1	11
Community 2	GO:0032200	telomere organization	14/162	175/18670	3.96511e-10	7.42678e-09	5.70731e-09	AURKB/BLM/BRCA2/CCNE2/CCT5/EXO1/MAPKAPK5/NEK2/POLE/POLE2/RAD51/RFC2/RFC5/XRCC3	14
Community 2	GO:0032392	DNA geometric change	12/162	119/18670	5.14881e-10	9.53674e-09	7.32877e-09	BLM/GINS2/MCM2/MCM4/MCM5/POLQ/RAD18/RAD51/RAD54L/RFC2/RFC5/TOP2A	12
Community 2	GO:0071824	protein-DNA complex subunit organization	17/162	288/18670	5.71453e-10	1.04683e-08	8.04463e-09	ASF1B/CDT1/CENPA/CENPE/CENPF/CENPK/CENPL/CENPN/CENPO/CHAF1A/CHAF1B/HELLS/MCM2/MCM4/MCM5/OIP5/RAD51	17
Community 2	GO:0007098	centrosome cycle	12/162	124/18670	8.32524e-10	1.506e-08	1.15733e-08	AURKA/BRCA1/BRCA2/CEP152/CEP72/CHEK1/KIF11/NEK2/PLK1/PLK4/STIL/XRCC3	12
Community 2	GO:0006270	DNA replication initiation	8/162	37/18670	8.42134e-10	1.506e-08	1.15733e-08	CCNE2/CDT1/MCM10/MCM2/MCM4/MCM5/POLE/POLE2	8
Community 2	GO:0090329	regulation of DNA-dependent DNA replication	9/162	54/18670	8.49215e-10	1.506e-08	1.15733e-08	BLM/BRCA2/CDC7/CDT1/E2F7/FBXO5/RFC2/RFC5/TIMELESS	9
Community 2	GO:0034508	centromere complex assembly	9/162	56/18670	1.19203e-09	2.0917e-08	1.60743e-08	CENPA/CENPE/CENPF/CENPK/CENPL/CENPN/CENPO/HELLS/OIP5	9
Community 2	GO:0031023	microtubule organizing center organization	12/162	133/18670	1.87533e-09	3.25644e-08	2.5025e-08	AURKA/BRCA1/BRCA2/CEP152/CEP72/CHEK1/KIF11/NEK2/PLK1/PLK4/STIL/XRCC3	12
Community 2	GO:1901989	positive regulation of cell cycle phase transition	11/162	106/18670	2.03949e-09	3.50498e-08	2.6935e-08	CCNB1/CDC25A/CDC25C/CDC7/CDCA5/CDT1/DTL/ESPL1/EZH2/FBXO5/UBE2C	11
Community 2	GO:0006275	regulation of DNA replication	11/162	108/18670	2.49358e-09	4.24162e-08	3.25959e-08	BLM/BRCA2/CCNA2/CDC7/CDT1/E2F7/FAF1/FBXO5/RFC2/RFC5/TIMELESS	11
Community 2	GO:0034502	protein localization to chromosome	10/162	83/18670	2.5834e-09	4.30868e-08	3.31113e-08	AURKB/BRCA2/CCT5/CDCA5/CDT1/CENPA/EZH2/NDC80/PLK1/TTK	10
Community 2	GO:0051302	regulation of cell division	13/162	168/18670	2.58469e-09	4.30868e-08	3.31113e-08	ASPM/AURKA/AURKB/BLM/BRCA2/E2F7/INCENP/KIF14/KIF20A/KIF23/PLK1/PRC1/RACGAP1	13
Community 2	GO:0032508	DNA duplex unwinding	11/162	110/18670	3.03611e-09	5.01108e-08	3.8509e-08	BLM/GINS2/MCM2/MCM4/MCM5/POLQ/RAD18/RAD51/RFC2/RFC5/TOP2A	11
Community 2	GO:0007076	mitotic chromosome condensation	6/162	17/18670	4.44782e-09	7.26914e-08	5.58617e-08	CDCA5/NCAPD2/NCAPD3/NCAPG/NUSAP1/SMC4	6
Community 2	GO:0070192	chromosome organization involved in meiotic cell cycle	9/162	65/18670	4.7059e-09	7.61624e-08	5.85291e-08	BUB1/BUB1B/CCNE2/FANCD2/NCAPD2/NCAPD3/RAD51/SMC4/TRIP13	9
Community 2	GO:0030261	chromosome condensation	8/162	47/18670	6.37297e-09	1.02123e-07	7.84793e-08	CCNB1/CDCA5/NCAPD2/NCAPD3/NCAPG/NUSAP1/SMC4/TOP2A	8
Community 2	GO:1901992	positive regulation of mitotic cell cycle phase transition	10/162	91/18670	6.43247e-09	1.02123e-07	7.84793e-08	CCNB1/CDC25A/CDC25C/CDC7/CDCA5/CDT1/DTL/ESPL1/FBXO5/UBE2C	10
Community 2	GO:0070507	regulation of microtubule cytoskeleton organization	13/162	186/18670	8.89766e-09	1.39928e-07	1.07532e-07	AURKA/BRCA1/CHEK1/CKAP2/KIF11/NEK2/PLK1/PLK4/STIL/STMN1/TACC3/TPX2/XRCC3	13
Community 2	GO:0051231	spindle elongation	5/162	10/18670	1.12501e-08	1.7527e-07	1.34691e-07	AURKB/KIF23/KIF4A/PRC1/RACGAP1	5
Community 2	GO:0072401	signal transduction involved in DNA integrity checkpoint	9/162	73/18670	1.34709e-08	2.06018e-07	1.5832e-07	AURKA/BRCA1/CCNB1/CDC25C/CHEK1/DTL/E2F7/GTSE1/PLK1	9
Community 2	GO:0072422	signal transduction involved in DNA damage checkpoint	9/162	73/18670	1.34709e-08	2.06018e-07	1.5832e-07	AURKA/BRCA1/CCNB1/CDC25C/CHEK1/DTL/E2F7/GTSE1/PLK1	9
Community 2	GO:0072395	signal transduction involved in cell cycle checkpoint	9/162	74/18670	1.52231e-08	2.30699e-07	1.77287e-07	AURKA/BRCA1/CCNB1/CDC25C/CHEK1/DTL/E2F7/GTSE1/PLK1	9
Community 2	GO:0036297	interstrand cross-link repair	8/162	53/18670	1.7188e-08	2.58129e-07	1.98367e-07	FANCA/FANCD2/FANCE/RAD51/RAD51AP1/RFWD3/UBE2T/XRCC3	8
Community 2	GO:0000079	regulation of cyclin-dependent protein serine/threonine kinase activity	10/162	102/18670	1.96479e-08	2.92438e-07	2.24732e-07	BLM/CCNA2/CCNB1/CCNB2/CCNE2/CDC25A/CDC25C/CDKN3/PKMYT1/PLK1	10
Community 2	GO:0000727	double-strand break repair via break-induced replication	5/162	11/18670	2.04807e-08	3.02136e-07	2.32185e-07	CDC7/GINS2/MCM2/MCM4/MCM5	5
Community 2	GO:0042770	signal transduction in response to DNA damage	11/162	133/18670	2.26428e-08	3.31101e-07	2.54444e-07	AURKA/BRCA1/BRCA2/CCNB1/CDC25C/CHEK1/DTL/E2F7/FOXM1/GTSE1/PLK1	11
Community 2	GO:1904029	regulation of cyclin-dependent protein kinase activity	10/162	106/18670	2.85223e-08	4.13449e-07	3.17726e-07	BLM/CCNA2/CCNB1/CCNB2/CCNE2/CDC25A/CDC25C/CDKN3/PKMYT1/PLK1	10
Community 2	GO:0031145	anaphase-promoting complex-dependent catabolic process	9/162	81/18670	3.41216e-08	4.90351e-07	3.76824e-07	AURKA/AURKB/BUB1B/CCNB1/CDC20/FBXO5/PLK1/PTTG1/UBE2C	9
Community 2	GO:0046605	regulation of centrosome cycle	8/162	58/18670	3.58309e-08	5.10514e-07	3.92319e-07	AURKA/BRCA1/CHEK1/KIF11/NEK2/PLK4/STIL/XRCC3	8
Community 2	GO:0000077	DNA damage checkpoint	11/162	145/18670	5.55262e-08	7.81507e-07	6.00571e-07	AURKA/BLM/BRCA1/CCNB1/CDC25C/CHEK1/DTL/E2F7/GTSE1/PLK1/RFWD3	11
Community 2	GO:0000212	meiotic spindle organization	5/162	13/18670	5.62573e-08	7.81507e-07	6.00571e-07	ASPM/AURKA/ESPL1/FBXO5/TUBG1	5
Community 2	GO:0051315	attachment of mitotic spindle microtubules to kinetochore	5/162	13/18670	5.62573e-08	7.81507e-07	6.00571e-07	CDT1/CENPE/KIF2C/NDC80/NUF2	5
Community 2	GO:0070317	negative regulation of G0 to G1 transition	7/162	41/18670	5.70532e-08	7.86014e-07	6.04034e-07	BRCA1/CBX5/CDC7/CHEK1/EZH2/RAD51/RRM2	7
Community 2	GO:0032886	regulation of microtubule-based process	13/162	218/18670	5.88633e-08	8.04305e-07	6.1809e-07	AURKA/BRCA1/CHEK1/CKAP2/KIF11/NEK2/PLK1/PLK4/STIL/STMN1/TACC3/TPX2/XRCC3	13
Community 2	GO:0051052	regulation of DNA metabolic process	16/162	351/18670	7.21338e-08	9.77618e-07	7.51278e-07	AURKB/BLM/BRCA1/CCT5/CDT1/CHEK1/FOXM1/MAPKAPK5/NEK2/POLQ/RAD51/RAD51AP1/RFC2/RFC5/TIMELESS/WDR70	16
Community 2	GO:0051656	establishment of organelle localization	17/162	401/18670	7.87031e-08	1.05805e-06	8.13087e-07	CCNB1/CDCA5/CDCA8/CDT1/CENPA/CENPE/CENPF/DYNLT1/ESPL1/KIF14/KIF23/KIF2C/KIFC1/NDC80/NUF2/NUSAP1/PLK1	17
Community 2	GO:0010971	positive regulation of G2/M transition of mitotic cell cycle	6/162	27/18670	9.90144e-08	1.32046e-06	1.01474e-06	CCNB1/CDC25A/CDC25C/CDC7/DTL/FBXO5	6
Community 2	GO:0070316	regulation of G0 to G1 transition	7/162	45/18670	1.11859e-07	1.47991e-06	1.13728e-06	BRCA1/CBX5/CDC7/CHEK1/EZH2/RAD51/RRM2	7
Community 2	GO:0071897	DNA biosynthetic process	12/162	196/18670	1.45516e-07	1.91005e-06	1.46783e-06	AURKB/CCT5/CENPF/DTL/LIN9/MAPKAPK5/NEK2/POLE/POLE2/POLQ/RFC2/RFC5	12
Community 2	GO:0045023	G0 to G1 transition	7/162	47/18670	1.52786e-07	1.98979e-06	1.52911e-06	BRCA1/CBX5/CDC7/CHEK1/EZH2/RAD51/RRM2	7
Community 2	GO:0031055	chromatin remodeling at centromere	7/162	48/18670	1.77575e-07	2.27706e-06	1.74987e-06	CENPA/CENPK/CENPL/CENPN/CENPO/HELLS/OIP5	7
Community 2	GO:0051653	spindle localization	7/162	48/18670	1.77575e-07	2.27706e-06	1.74987e-06	ASPM/CENPA/DYNLT1/ESPL1/NDC80/NUSAP1/PLK1	7
Community 2	GO:0051382	kinetochore assembly	5/162	16/18670	1.86952e-07	2.379e-06	1.82821e-06	CENPA/CENPE/CENPF/CENPK/CENPN	5
Community 2	GO:1902751	positive regulation of cell cycle G2/M phase transition	6/162	30/18670	1.94387e-07	2.45488e-06	1.88652e-06	CCNB1/CDC25A/CDC25C/CDC7/DTL/FBXO5	6
Community 2	GO:0051445	regulation of meiotic cell cycle	7/162	49/18670	2.0567e-07	2.57783e-06	1.981e-06	ASPM/CDC20/CDC25A/CDC25C/FBXO5/TRIP13/TTK	7
Community 2	GO:0007143	female meiotic nuclear division	6/162	31/18670	2.39318e-07	2.97719e-06	2.2879e-06	AURKA/FBXO5/PLK1/TOP2A/TRIP13/TTK	6
Community 2	GO:0040001	establishment of mitotic spindle localization	6/162	33/18670	3.54874e-07	4.37676e-06	3.36344e-06	CENPA/DYNLT1/ESPL1/NDC80/NUSAP1/PLK1	6
Community 2	GO:0044774	mitotic DNA integrity checkpoint	9/162	106/18670	3.57072e-07	4.37676e-06	3.36344e-06	AURKA/BLM/CCNB1/CDC25C/E2F7/GTSE1/RFWD3/TOP2A/TOPBP1	9
Community 2	GO:0006336	DNA replication-independent nucleosome assembly	7/162	54/18670	4.0889e-07	4.97533e-06	3.82343e-06	ASF1B/CENPA/CENPK/CENPL/CENPN/CENPO/OIP5	7
Community 2	GO:0034724	DNA replication-independent nucleosome organization	7/162	55/18670	4.65127e-07	5.6186e-06	4.31777e-06	ASF1B/CENPA/CENPK/CENPL/CENPN/CENPO/OIP5	7
Community 2	GO:1901796	regulation of signal transduction by p53 class mediator	11/162	180/18670	4.9877e-07	5.98165e-06	4.59677e-06	AURKA/AURKB/BLM/BRCA1/CHEK1/EXO1/MAPKAPK5/RFC2/RFC5/TOPBP1/TPX2	11
Community 2	GO:0006334	nucleosome assembly	10/162	145/18670	5.52693e-07	6.58099e-06	5.05735e-06	ASF1B/CENPA/CENPK/CENPL/CENPN/CENPO/CHAF1A/CHAF1B/MCM2/OIP5	10
Community 2	GO:0006890	retrograde vesicle-mediated transport, Golgi to endoplasmic reticulum	8/162	86/18670	8.0761e-07	9.54813e-06	7.33753e-06	CENPE/GOLPH3/KIF11/KIF15/KIF23/KIF2C/KIF4A/RACGAP1	8
Community 2	GO:0071459	protein localization to chromosome, centromeric region	5/162	21/18670	8.40907e-07	9.87178e-06	7.58624e-06	AURKB/CDT1/CENPA/NDC80/TTK	5
Community 2	GO:0032506	cytokinetic process	6/162	39/18670	1.00137e-06	1.16733e-05	8.97067e-06	ANLN/AURKB/CEP55/KIF20A/KIF23/RACGAP1	6
Community 2	GO:0051255	spindle midzone assembly	4/162	10/18670	1.1014e-06	1.27502e-05	9.79827e-06	AURKB/KIF23/KIF4A/RACGAP1	4
Community 2	GO:0045005	DNA-dependent DNA replication maintenance of fidelity	6/162	41/18670	1.3604e-06	1.564e-05	1.2019e-05	BLM/BRCA2/POLE/RAD51/RFWD3/TIMELESS	6
Community 2	GO:0031497	chromatin assembly	11/162	202/18670	1.55864e-06	1.77962e-05	1.3676e-05	ASF1B/CENPA/CENPK/CENPL/CENPN/CENPO/CHAF1A/CHAF1B/HELLS/MCM2/OIP5	11
Community 2	GO:0051293	establishment of spindle localization	6/162	43/18670	1.81828e-06	2.05772e-05	1.58131e-05	CENPA/DYNLT1/ESPL1/NDC80/NUSAP1/PLK1	6
Community 2	GO:0051298	centrosome duplication	7/162	67/18670	1.82689e-06	2.05772e-05	1.58131e-05	BRCA1/BRCA2/CEP152/CEP72/PLK4/STIL/XRCC3	7
Community 2	GO:0034080	CENP-A containing nucleosome assembly	6/162	44/18670	2.09035e-06	2.32308e-05	1.78523e-05	CENPA/CENPK/CENPL/CENPN/CENPO/OIP5	6
Community 2	GO:0061641	CENP-A containing chromatin organization	6/162	44/18670	2.09035e-06	2.32308e-05	1.78523e-05	CENPA/CENPK/CENPL/CENPN/CENPO/OIP5	6
Community 2	GO:0001556	oocyte maturation	5/162	26/18670	2.62463e-06	2.89752e-05	2.22668e-05	AURKA/BRCA2/CCNB1/FBXO5/TRIP13	5
Community 2	GO:0007292	female gamete generation	9/162	136/18670	2.91659e-06	3.19866e-05	2.4581e-05	ASPM/AURKA/BRCA2/CCNB1/FBXO5/PLK1/TOP2A/TRIP13/TTK	9
Community 2	GO:1902750	negative regulation of cell cycle G2/M phase transition	8/162	105/18670	3.69206e-06	4.02266e-05	3.09132e-05	AURKA/AURKB/BLM/BRCA1/CHEK1/DTL/PLK1/TOPBP1	8
Community 2	GO:0030330	DNA damage response, signal transduction by p53 class mediator	8/162	107/18670	4.25338e-06	4.60415e-05	3.53818e-05	AURKA/BRCA1/BRCA2/CCNB1/CDC25C/E2F7/FOXM1/GTSE1	8
Community 2	GO:2000779	regulation of double-strand break repair	7/162	77/18670	4.69814e-06	5.05277e-05	3.88295e-05	CHEK1/FOXM1/POLQ/RAD51/RAD51AP1/TIMELESS/WDR70	7
Community 2	GO:0034728	nucleosome organization	10/162	184/18670	4.79957e-06	5.12877e-05	3.94135e-05	ASF1B/CENPA/CENPK/CENPL/CENPN/CENPO/CHAF1A/CHAF1B/MCM2/OIP5	10
Community 2	GO:0006333	chromatin assembly or disassembly	11/162	228/18670	5.02567e-06	5.22547e-05	4.01566e-05	ASF1B/CENPA/CENPK/CENPL/CENPN/CENPO/CHAF1A/CHAF1B/HELLS/MCM2/OIP5	11
Community 2	GO:0006268	DNA unwinding involved in DNA replication	4/162	14/18670	5.10949e-06	5.22547e-05	4.01566e-05	BLM/MCM2/MCM4/RAD51	4
Community 2	GO:0007100	mitotic centrosome separation	4/162	14/18670	5.10949e-06	5.22547e-05	4.01566e-05	AURKA/CHEK1/KIF11/NEK2	4
Community 2	GO:0072425	signal transduction involved in G2 DNA damage checkpoint	4/162	14/18670	5.10949e-06	5.22547e-05	4.01566e-05	BRCA1/CHEK1/DTL/PLK1	4
Community 2	GO:0090231	regulation of spindle checkpoint	4/162	14/18670	5.10949e-06	5.22547e-05	4.01566e-05	CCNB1/CDT1/NDC80/XRCC3	4
Community 2	GO:0090266	regulation of mitotic cell cycle spindle assembly checkpoint	4/162	14/18670	5.10949e-06	5.22547e-05	4.01566e-05	CCNB1/CDT1/NDC80/XRCC3	4
Community 2	GO:1903504	regulation of mitotic spindle checkpoint	4/162	14/18670	5.10949e-06	5.22547e-05	4.01566e-05	CCNB1/CDT1/NDC80/XRCC3	4
Community 2	GO:0010212	response to ionizing radiation	9/162	147/18670	5.52865e-06	5.61967e-05	4.31859e-05	BLM/BRCA1/BRCA2/FANCD2/RAD51/RAD51AP1/RAD54L/RFWD3/TOPBP1	9
Community 2	GO:0006301	postreplication repair	6/162	52/18670	5.69313e-06	5.75178e-05	4.42012e-05	BRCA1/DTL/POLE2/RAD18/RFC2/RFC5	6
Community 2	GO:0007131	reciprocal meiotic recombination	6/162	53/18670	6.37415e-06	6.3627e-05	4.88959e-05	MND1/PSMC3IP/RAD51/RAD54L/TOP2A/TRIP13	6
Community 2	GO:0045840	positive regulation of mitotic nuclear division	6/162	53/18670	6.37415e-06	6.3627e-05	4.88959e-05	AURKA/CDCA5/CDT1/ESPL1/NUSAP1/UBE2C	6
Community 2	GO:0031572	G2 DNA damage checkpoint	5/162	31/18670	6.54602e-06	6.49537e-05	4.99155e-05	BLM/BRCA1/CHEK1/DTL/PLK1	5
Community 2	GO:0051054	positive regulation of DNA metabolic process	10/162	191/18670	6.68148e-06	6.59055e-05	5.06469e-05	AURKB/BRCA1/CCT5/FOXM1/MAPKAPK5/NEK2/RAD51/RFC2/RFC5/TIMELESS	10
Community 2	GO:0051299	centrosome separation	4/162	15/18670	6.92042e-06	6.74639e-05	5.18446e-05	AURKA/CHEK1/KIF11/NEK2	4
Community 2	GO:1902969	mitotic DNA replication	4/162	15/18670	6.92042e-06	6.74639e-05	5.18446e-05	BRCA2/MCM2/MCM4/RAD51	4
Community 2	GO:0035825	homologous recombination	6/162	54/18670	7.1198e-06	6.90041e-05	5.30282e-05	MND1/PSMC3IP/RAD51/RAD54L/TOP2A/TRIP13	6
Community 2	GO:1901976	regulation of cell cycle checkpoint	5/162	32/18670	7.70409e-06	7.42354e-05	5.70482e-05	CCNB1/CDT1/NDC80/RFWD3/XRCC3	5
Community 2	GO:0009314	response to radiation	15/162	448/18670	8.67002e-06	8.30628e-05	6.38319e-05	AURKB/BLM/BRCA1/BRCA2/CDC25A/CHEK1/DTL/FANCD2/PBK/RAD18/RAD51/RAD51AP1/RAD54L/RFWD3/TOPBP1	15
Community 2	GO:0045143	homologous chromosome segregation	6/162	57/18670	9.79129e-06	9.3269e-05	7.16752e-05	CCNE2/ESPL1/FANCD2/PLK1/PTTG1/TRIP13	6
Community 2	GO:0006282	regulation of DNA repair	8/162	122/18670	1.1258e-05	0.000106631	8.19438e-05	BRCA1/CHEK1/FOXM1/POLQ/RAD51/RAD51AP1/TIMELESS/WDR70	8
Community 2	GO:0034501	protein localization to kinetochore	4/162	17/18670	1.1904e-05	0.000112112	8.61559e-05	AURKB/CDT1/NDC80/TTK	4
Community 2	GO:0043486	histone exchange	6/162	60/18670	1.32216e-05	0.000123822	9.51548e-05	CENPA/CENPK/CENPL/CENPN/CENPO/OIP5	6
Community 2	GO:0051782	negative regulation of cell division	4/162	18/18670	1.52018e-05	0.000141572	0.000108795	ASPM/AURKB/BLM/E2F7	4
Community 2	GO:0007099	centriole replication	5/162	37/18670	1.61025e-05	0.000149127	0.000114601	BRCA1/CEP152/CEP72/PLK4/STIL	5
Community 2	GO:0007062	sister chromatid cohesion	6/162	63/18670	1.75634e-05	0.00015999	0.000122949	BUB1/BUB1B/CDC20/CDCA5/ESPL1/PLK1	6
Community 2	GO:0031571	mitotic G1 DNA damage checkpoint	6/162	63/18670	1.75634e-05	0.00015999	0.000122949	AURKA/CCNB1/CDC25C/E2F7/GTSE1/RFWD3	6
Community 2	GO:0044819	mitotic G1/S transition checkpoint	6/162	63/18670	1.75634e-05	0.00015999	0.000122949	AURKA/CCNB1/CDC25C/E2F7/GTSE1/RFWD3	6
Community 2	GO:2001020	regulation of response to DNA damage stimulus	10/162	214/18670	1.80339e-05	0.000163383	0.000125556	BRCA1/CHEK1/FBXO5/FOXM1/POLQ/RAD51/RAD51AP1/RFWD3/TIMELESS/WDR70	10
Community 2	GO:0016572	histone phosphorylation	5/162	38/18670	1.8413e-05	0.000165916	0.000127503	AURKA/AURKB/CCNA2/CCNB1/CHEK1	5
Community 2	GO:0007096	regulation of exit from mitosis	4/162	19/18670	1.91256e-05	0.000171411	0.000131725	ANLN/CDCA5/KNTC1/UBE2C	4
Community 2	GO:0044783	G1 DNA damage checkpoint	6/162	64/18670	1.92424e-05	0.000171535	0.000131821	AURKA/CCNB1/CDC25C/E2F7/GTSE1/RFWD3	6
Community 2	GO:0044773	mitotic DNA damage checkpoint	7/162	97/18670	2.17096e-05	0.0001925	0.000147932	AURKA/BLM/CCNB1/CDC25C/E2F7/GTSE1/RFWD3	7
Community 2	GO:0051785	positive regulation of nuclear division	6/162	66/18670	2.29883e-05	0.00020276	0.000155816	AURKA/CDCA5/CDT1/ESPL1/NUSAP1/UBE2C	6
Community 2	GO:0019886	antigen processing and presentation of exogenous peptide antigen via MHC class II	7/162	98/18670	2.32109e-05	0.000203645	0.000156497	CENPE/KIF11/KIF15/KIF23/KIF2C/KIF4A/RACGAP1	7
Community 2	GO:0098534	centriole assembly	5/162	40/18670	2.38027e-05	0.000207744	0.000159646	BRCA1/CEP152/CEP72/PLK4/STIL	5
Community 2	GO:2000573	positive regulation of DNA biosynthetic process	6/162	67/18670	2.50698e-05	0.000217663	0.000167269	AURKB/CCT5/MAPKAPK5/NEK2/RFC2/RFC5	6
Community 2	GO:0002495	antigen processing and presentation of peptide antigen via MHC class II	7/162	101/18670	2.82367e-05	0.000243889	0.000187423	CENPE/KIF11/KIF15/KIF23/KIF2C/KIF4A/RACGAP1	7
Community 2	GO:0060249	anatomical structure homeostasis	14/162	439/18670	2.99412e-05	0.000257278	0.000197712	AURKB/BLM/BRCA2/CCNE2/CCT5/EXO1/MAPKAPK5/NEK2/POLE/POLE2/RAD51/RFC2/RFC5/XRCC3	14
Community 2	GO:0002504	antigen processing and presentation of peptide or polysaccharide antigen via MHC class II	7/162	102/18670	3.00986e-05	0.000257304	0.000197733	CENPE/KIF11/KIF15/KIF23/KIF2C/KIF4A/RACGAP1	7
Community 2	GO:1904666	regulation of ubiquitin protein ligase activity	4/162	22/18670	3.53694e-05	0.000300821	0.000231174	CDC20/FBXO5/PLK1/UBE2C	4
Community 2	GO:0010569	regulation of double-strand break repair via homologous recombination	5/162	45/18670	4.26773e-05	0.000361132	0.000277522	CHEK1/POLQ/RAD51/RAD51AP1/TIMELESS	5
Community 2	GO:0071156	regulation of cell cycle arrest	7/162	108/18670	4.35143e-05	0.000366355	0.000281536	AURKA/BRCA1/CCNB1/CDC25C/E2F7/FOXM1/GTSE1	7
Community 2	GO:0048599	oocyte development	5/162	46/18670	4.75484e-05	0.000398308	0.000306091	AURKA/BRCA2/CCNB1/FBXO5/TRIP13	5
Community 2	GO:2000104	negative regulation of DNA-dependent DNA replication	4/162	25/18670	5.99367e-05	0.000499572	0.00038391	BLM/BRCA2/FBXO5/TIMELESS	4
Community 2	GO:0000731	DNA synthesis involved in DNA repair	5/162	51/18670	7.86871e-05	0.000645849	0.000496321	DTL/POLE/POLE2/RFC2/RFC5	5
Community 2	GO:0009994	oocyte differentiation	5/162	51/18670	7.86871e-05	0.000645849	0.000496321	AURKA/BRCA2/CCNB1/FBXO5/TRIP13	5
Community 2	GO:2000241	regulation of reproductive process	8/162	160/18670	7.8971e-05	0.000645849	0.000496321	ASPM/AURKA/CDC20/CDC25A/CDC25C/FBXO5/TRIP13/TTK	8
Community 2	GO:0071158	positive regulation of cell cycle arrest	6/162	82/18670	7.90361e-05	0.000645849	0.000496321	AURKA/BRCA1/CCNB1/CDC25C/E2F7/GTSE1	6
Community 2	GO:0032201	telomere maintenance via semi-conservative replication	4/162	27/18670	8.20368e-05	0.000667099	0.000512651	POLE/POLE2/RFC2/RFC5	4
Community 2	GO:0051984	positive regulation of chromosome segregation	4/162	28/18670	9.50651e-05	0.000769289	0.000591182	CCNB1/CDT1/ESPL1/RAD18	4
Community 2	GO:0035404	histone-serine phosphorylation	3/162	11/18670	0.000100542	0.000805783	0.000619226	AURKA/AURKB/CCNB1	3
Community 2	GO:0045835	negative regulation of meiotic nuclear division	3/162	11/18670	0.000100542	0.000805783	0.000619226	FBXO5/TRIP13/TTK	3
Community 2	GO:0000083	regulation of transcription involved in G1/S transition of mitotic cell cycle	4/162	29/18670	0.000109533	0.000865331	0.000664987	CDT1/E2F7/FBXO5/RRM2	4
Community 2	GO:0000132	establishment of mitotic spindle orientation	4/162	29/18670	0.000109533	0.000865331	0.000664987	CENPA/DYNLT1/NDC80/PLK1	4
Community 2	GO:0048477	oogenesis	6/162	87/18670	0.000109991	0.000865331	0.000664987	ASPM/AURKA/BRCA2/CCNB1/FBXO5/TRIP13	6
Community 2	GO:2000134	negative regulation of G1/S transition of mitotic cell cycle	7/162	125/18670	0.000110048	0.000865331	0.000664987	AURKA/CCNB1/CDC25C/E2F7/EZH2/GTSE1/RFWD3	7
Community 2	GO:0044380	protein localization to cytoskeleton	5/162	55/18670	0.000113321	0.000886881	0.000681549	ANLN/AURKA/CEP72/STIL/TTK	5
Community 2	GO:0043044	ATP-dependent chromatin remodeling	6/162	88/18670	0.000117201	0.000912964	0.000701593	CENPA/CENPK/CENPL/CENPN/CENPO/OIP5	6
Community 2	GO:0006977	DNA damage response, signal transduction by p53 class mediator resulting in cell cycle arrest	5/162	56/18670	0.000123566	0.000958064	0.000736251	AURKA/CCNB1/CDC25C/E2F7/GTSE1	5
Community 2	GO:0007077	mitotic nuclear envelope disassembly	3/162	12/18670	0.000133202	0.00101391	0.000779171	CCNB1/CCNB2/PLK1	3
Community 2	GO:0051988	regulation of attachment of spindle microtubules to kinetochore	3/162	12/18670	0.000133202	0.00101391	0.000779171	CCNB1/NEK2/RACGAP1	3
Community 2	GO:1904668	positive regulation of ubiquitin protein ligase activity	3/162	12/18670	0.000133202	0.00101391	0.000779171	CDC20/PLK1/UBE2C	3
Community 2	GO:2000105	positive regulation of DNA-dependent DNA replication	3/162	12/18670	0.000133202	0.00101391	0.000779171	CDC7/CDT1/E2F7	3
Community 2	GO:0072431	signal transduction involved in mitotic G1 DNA damage checkpoint	5/162	57/18670	0.000134505	0.00101457	0.000779677	AURKA/CCNB1/CDC25C/E2F7/GTSE1	5
Community 2	GO:1902400	intracellular signal transduction involved in G1 DNA damage checkpoint	5/162	57/18670	0.000134505	0.00101457	0.000779677	AURKA/CCNB1/CDC25C/E2F7/GTSE1	5
Community 2	GO:2001252	positive regulation of chromosome organization	8/162	174/18670	0.000141526	0.00106272	0.000816677	AURKB/BRCA1/CCNB1/CCT5/CDT1/ESPL1/MAPKAPK5/NEK2	8
Community 2	GO:0010458	exit from mitosis	4/162	31/18670	0.000143162	0.0010654	0.000818739	ANLN/CDCA5/KNTC1/UBE2C	4
Community 2	GO:0040020	regulation of meiotic nuclear division	4/162	31/18670	0.000143162	0.0010654	0.000818739	CDC20/FBXO5/TRIP13/TTK	4
Community 2	GO:1902807	negative regulation of cell cycle G1/S phase transition	7/162	131/18670	0.000147485	0.0010927	0.000839716	AURKA/CCNB1/CDC25C/E2F7/EZH2/GTSE1/RFWD3	7
Community 2	GO:0072413	signal transduction involved in mitotic cell cycle checkpoint	5/162	59/18670	0.000158596	0.00115956	0.000891098	AURKA/CCNB1/CDC25C/E2F7/GTSE1	5
Community 2	GO:1902402	signal transduction involved in mitotic DNA damage checkpoint	5/162	59/18670	0.000158596	0.00115956	0.000891098	AURKA/CCNB1/CDC25C/E2F7/GTSE1	5
Community 2	GO:1902403	signal transduction involved in mitotic DNA integrity checkpoint	5/162	59/18670	0.000158596	0.00115956	0.000891098	AURKA/CCNB1/CDC25C/E2F7/GTSE1	5
Community 2	GO:0031297	replication fork processing	4/162	32/18670	0.000162513	0.00118301	0.000909115	BLM/BRCA2/RAD51/RFWD3	4
Community 2	GO:0000722	telomere maintenance via recombination	3/162	13/18670	0.00017206	0.00124706	0.000958338	BRCA2/RAD51/XRCC3	3
Community 2	GO:0097711	ciliary basal body-plasma membrane docking	6/162	95/18670	0.00017882	0.00129044	0.000991677	CEP152/CEP72/NEK2/PLK1/PLK4/TUBG1	6
Community 2	GO:0007018	microtubule-based movement	10/162	285/18670	0.000197632	0.00142006	0.00109128	CENPE/KIF11/KIF14/KIF15/KIF20A/KIF23/KIF2C/KIF4A/KIFC1/RACGAP1	10
Community 2	GO:0032212	positive regulation of telomere maintenance via telomerase	4/162	34/18670	0.000206776	0.00147892	0.00113652	AURKB/CCT5/MAPKAPK5/NEK2	4
Community 2	GO:2000045	regulation of G1/S transition of mitotic cell cycle	8/162	184/18670	0.000207599	0.00147892	0.00113652	AURKA/CCNB1/CDC25C/E2F7/EZH2/GTSE1/KIF14/RFWD3	8
Community 2	GO:0007050	cell cycle arrest	9/162	237/18670	0.000231014	0.00163427	0.0012559	AURKA/BRCA1/CCNB1/CDC25C/CDKN3/E2F7/FOXM1/GTSE1/PRR11	9
Community 2	GO:0051294	establishment of spindle orientation	4/162	35/18670	0.000231888	0.00163427	0.0012559	CENPA/DYNLT1/NDC80/PLK1	4
Community 2	GO:0009411	response to UV	7/162	141/18670	0.000232346	0.00163427	0.0012559	AURKB/BRCA2/CDC25A/CHEK1/DTL/PBK/RAD18	7
Community 2	GO:0000018	regulation of DNA recombination	6/162	101/18670	0.00024986	0.00175007	0.00134489	BLM/CHEK1/POLQ/RAD51/RAD51AP1/TIMELESS	6
Community 2	GO:0045740	positive regulation of DNA replication	4/162	36/18670	0.000259121	0.00180734	0.0013889	CDC7/CDT1/E2F7/FAF1	4
Community 2	GO:0001325	formation of extrachromosomal circular DNA	3/162	15/18670	0.00027026	0.00186166	0.00143065	BLM/EXO1/XRCC3	3
Community 2	GO:0090656	t-circle formation	3/162	15/18670	0.00027026	0.00186166	0.00143065	BLM/EXO1/XRCC3	3
Community 2	GO:0090737	telomere maintenance via telomere trimming	3/162	15/18670	0.00027026	0.00186166	0.00143065	BLM/EXO1/XRCC3	3
Community 2	GO:1904358	positive regulation of telomere maintenance via telomere lengthening	4/162	37/18670	0.000288578	0.00197967	0.00152133	AURKB/CCT5/MAPKAPK5/NEK2	4
Community 2	GO:0043161	proteasome-mediated ubiquitin-dependent protein catabolic process	12/162	419/18670	0.000303325	0.00207231	0.00159252	AURKA/AURKB/BUB1B/CCNB1/CDC20/FAF1/FBXO5/KIF14/PBK/PLK1/PTTG1/UBE2C	12
Community 2	GO:0000076	DNA replication checkpoint	3/162	16/18670	0.000330512	0.00222163	0.00170727	CDT1/TIMELESS/TOPBP1	3
Community 2	GO:0030397	membrane disassembly	3/162	16/18670	0.000330512	0.00222163	0.00170727	CCNB1/CCNB2/PLK1	3
Community 2	GO:0051081	nuclear envelope disassembly	3/162	16/18670	0.000330512	0.00222163	0.00170727	CCNB1/CCNB2/PLK1	3
Community 2	GO:0051447	negative regulation of meiotic cell cycle	3/162	16/18670	0.000330512	0.00222163	0.00170727	FBXO5/TRIP13/TTK	3
Community 2	GO:0042769	DNA damage response, detection of DNA damage	4/162	39/18670	0.000354577	0.00237382	0.00182423	DTL/RAD18/RFC2/RFC5	4
Community 2	GO:2000278	regulation of DNA biosynthetic process	6/162	108/18670	0.00035895	0.00239348	0.00183933	AURKB/CCT5/MAPKAPK5/NEK2/RFC2/RFC5	6
Community 2	GO:1902806	regulation of cell cycle G1/S phase transition	8/162	202/18670	0.000389581	0.00257845	0.00198148	AURKA/CCNB1/CDC25C/E2F7/EZH2/GTSE1/KIF14/RFWD3	8
Community 2	GO:0008156	negative regulation of DNA replication	4/162	40/18670	0.00039133	0.00257845	0.00198148	BLM/BRCA2/FBXO5/TIMELESS	4
Community 2	GO:0032467	positive regulation of cytokinesis	4/162	40/18670	0.00039133	0.00257845	0.00198148	AURKB/KIF14/KIF23/RACGAP1	4
Community 2	GO:0006271	DNA strand elongation involved in DNA replication	3/162	17/18670	0.000398785	0.00259678	0.00199557	GINS2/MCM4/POLE	3
Community 2	GO:0006978	DNA damage response, signal transduction by p53 class mediator resulting in transcription of p21 class mediator	3/162	17/18670	0.000398785	0.00259678	0.00199557	BRCA1/BRCA2/FOXM1	3
Community 2	GO:1904355	positive regulation of telomere capping	3/162	17/18670	0.000398785	0.00259678	0.00199557	AURKB/MAPKAPK5/NEK2	3
Community 2	GO:0019985	translesion synthesis	4/162	41/18670	0.000430726	0.00279385	0.00214701	DTL/POLE2/RFC2/RFC5	4
Community 2	GO:0006284	base-excision repair	4/162	42/18670	0.000472871	0.0030487	0.00234286	NEIL3/POLE/POLQ/UNG	4
Community 2	GO:0016446	somatic hypermutation of immunoglobulin genes	3/162	18/18670	0.000475502	0.0030487	0.00234286	EXO1/POLQ/UNG	3
Community 2	GO:0042772	DNA damage response, signal transduction resulting in transcription	3/162	18/18670	0.000475502	0.0030487	0.00234286	BRCA1/BRCA2/FOXM1	3
Community 2	GO:0010824	regulation of centrosome duplication	4/162	43/18670	0.000517874	0.00330765	0.00254185	BRCA1/PLK4/STIL/XRCC3	4
Community 2	GO:0002566	somatic diversification of immune receptors via somatic mutation	3/162	19/18670	0.000561073	0.00356988	0.00274337	EXO1/POLQ/UNG	3
Community 2	GO:0042276	error-prone translesion synthesis	3/162	20/18670	0.000655895	0.00415733	0.00319481	POLE2/RFC2/RFC5	3
Community 2	GO:0010833	telomere maintenance via telomere lengthening	5/162	82/18670	0.000736545	0.00465083	0.00357406	AURKB/CCT5/MAPKAPK5/NEK2/RAD51	5
Community 2	GO:0002478	antigen processing and presentation of exogenous peptide antigen	7/162	175/18670	0.000850042	0.00534724	0.00410924	CENPE/KIF11/KIF15/KIF23/KIF2C/KIF4A/RACGAP1	7
Community 2	GO:0006312	mitotic recombination	3/162	22/18670	0.000874827	0.00544155	0.00418171	BRCA2/RAD51/XRCC3	3
Community 2	GO:0007063	regulation of sister chromatid cohesion	3/162	22/18670	0.000874827	0.00544155	0.00418171	BUB1/CDCA5/ESPL1	3
Community 2	GO:0046599	regulation of centriole replication	3/162	22/18670	0.000874827	0.00544155	0.00418171	BRCA1/PLK4/STIL	3
Community 2	GO:0016569	covalent chromatin modification	12/162	474/18670	0.000902486	0.00559273	0.00429789	AURKA/AURKB/BRCA1/BRCA2/CCNA2/CCNB1/CHEK1/EZH2/HELLS/UHRF1/WDR70/YEATS2	12
Community 2	GO:0072698	protein localization to microtubule cytoskeleton	4/162	50/18670	0.000921995	0.00569246	0.00437453	AURKA/CEP72/STIL/TTK	4
Community 2	GO:0010498	proteasomal protein catabolic process	12/162	477/18670	0.000952889	0.0058615	0.00450443	AURKA/AURKB/BUB1B/CCNB1/CDC20/FAF1/FBXO5/KIF14/PBK/PLK1/PTTG1/UBE2C	12
Community 2	GO:0032206	positive regulation of telomere maintenance	4/162	51/18670	0.000993765	0.00609047	0.00468039	AURKB/CCT5/MAPKAPK5/NEK2	4
Community 2	GO:0006297	nucleotide-excision repair, DNA gap filling	3/162	23/18670	0.000999672	0.00610422	0.00469096	POLE/RFC2/RFC5	3
Community 2	GO:0046777	protein autophosphorylation	8/162	235/18670	0.00104902	0.0063822	0.00490458	AURKA/AURKB/CAD/MAPKAPK5/MELK/NEK2/TTK/YES1	8
Community 2	GO:0019884	antigen processing and presentation of exogenous antigen	7/162	182/18670	0.00106875	0.00645887	0.0049635	CENPE/KIF11/KIF15/KIF23/KIF2C/KIF4A/RACGAP1	7
Community 2	GO:0051438	regulation of ubiquitin-protein transferase activity	4/162	52/18670	0.00106937	0.00645887	0.0049635	CDC20/FBXO5/PLK1/UBE2C	4
Community 2	GO:0022616	DNA strand elongation	3/162	24/18670	0.00113524	0.00683193	0.00525019	GINS2/MCM4/POLE	3
Community 2	GO:0032210	regulation of telomere maintenance via telomerase	4/162	54/18670	0.00123255	0.00739085	0.00567971	AURKB/CCT5/MAPKAPK5/NEK2	4
Community 2	GO:0022412	cellular process involved in reproduction in multicellular organism	10/162	361/18670	0.00124157	0.00741826	0.00570077	ASPM/AURKA/BRCA2/CCNB1/FANCA/FBXO5/PLK1/TOP2A/TRIP13/TTK	10
Community 2	GO:0000729	DNA double-strand break processing	3/162	25/18670	0.00128187	0.00760456	0.00584394	BLM/BRCA1/WDR70	3
Community 2	GO:0051307	meiotic chromosome separation	3/162	25/18670	0.00128187	0.00760456	0.00584394	ESPL1/TOP2A/TTK	3
Community 2	GO:0010972	negative regulation of G2/M transition of mitotic cell cycle	5/162	93/18670	0.00129987	0.00768395	0.00590495	AURKA/AURKB/BLM/BRCA1/TOPBP1	5
Community 2	GO:0048002	antigen processing and presentation of peptide antigen	7/162	189/18670	0.00132946	0.00783112	0.00601804	CENPE/KIF11/KIF15/KIF23/KIF2C/KIF4A/RACGAP1	7
Community 2	GO:0071478	cellular response to radiation	7/162	191/18670	0.0014124	0.00829038	0.00637097	AURKB/BLM/CDC25A/CHEK1/PBK/RAD51/RAD51AP1	7
Community 2	GO:1904353	regulation of telomere capping	3/162	26/18670	0.0014399	0.00842213	0.00647222	AURKB/MAPKAPK5/NEK2	3
Community 2	GO:0071168	protein localization to chromatin	3/162	28/18670	0.00179138	0.0104413	0.00802394	CDCA5/EZH2/PLK1	3
Community 2	GO:0043966	histone H3 acetylation	4/162	60/18670	0.00182556	0.0106035	0.00814857	BRCA1/BRCA2/CHEK1/YEATS2	4
Community 2	GO:1904356	regulation of telomere maintenance via telomere lengthening	4/162	62/18670	0.00206062	0.0119273	0.00916584	AURKB/CCT5/MAPKAPK5/NEK2	4
Community 2	GO:0016570	histone modification	11/162	454/18670	0.00207856	0.0119895	0.00921363	AURKA/AURKB/BRCA1/BRCA2/CCNA2/CCNB1/CHEK1/EZH2/UHRF1/WDR70/YEATS2	11
Community 2	GO:0044818	mitotic G2/M transition checkpoint	3/162	30/18670	0.00219209	0.0126007	0.0096834	BLM/BRCA1/TOPBP1	3
Community 2	GO:0071539	protein localization to centrosome	3/162	31/18670	0.00241162	0.013815	0.0106165	AURKA/CEP72/STIL	3
Community 2	GO:0006513	protein monoubiquitination	4/162	66/18670	0.00259195	0.0147972	0.0113713	DTL/RAD18/UBE2T/UHRF1	4
Community 2	GO:0006289	nucleotide-excision repair	5/162	109/18670	0.00261583	0.0148826	0.0114369	BRCA2/NEIL3/POLE/RFC2/RFC5	5
Community 2	GO:0006335	DNA replication-dependent nucleosome assembly	3/162	32/18670	0.00264429	0.014892	0.0114442	ASF1B/CHAF1A/CHAF1B	3
Community 2	GO:0034723	DNA replication-dependent nucleosome organization	3/162	32/18670	0.00264429	0.014892	0.0114442	ASF1B/CHAF1A/CHAF1B	3
Community 2	GO:1905508	protein localization to microtubule organizing center	3/162	32/18670	0.00264429	0.014892	0.0114442	AURKA/CEP72/STIL	3
Community 2	GO:0009156	ribonucleoside monophosphate biosynthetic process	3/162	33/18670	0.00289035	0.0161685	0.0124251	CAD/PRPS2/UCK2	3
Community 2	GO:0051443	positive regulation of ubiquitin-protein transferase activity	3/162	33/18670	0.00289035	0.0161685	0.0124251	CDC20/PLK1/UBE2C	3
Community 2	GO:0031109	microtubule polymerization or depolymerization	5/162	112/18670	0.00294217	0.0164033	0.0126056	CKAP2/FBXO5/KIF2C/STMN1/TUBG1	5
Community 2	GO:0051865	protein autoubiquitination	4/162	69/18670	0.0030473	0.0169328	0.0130125	BRCA1/RAD18/UBE2T/UHRF1	4
Community 2	GO:0006338	chromatin remodeling	7/162	220/18670	0.00313219	0.0172982	0.0132933	CENPA/CENPK/CENPL/CENPN/CENPO/HELLS/OIP5	7
Community 2	GO:0007004	telomere maintenance via telomerase	4/162	70/18670	0.00321046	0.0172982	0.0132933	AURKB/CCT5/MAPKAPK5/NEK2	4
Community 2	GO:0006222	UMP biosynthetic process	2/162	10/18670	0.00321682	0.0172982	0.0132933	CAD/UCK2	2
Community 2	GO:0007135	meiosis II	2/162	10/18670	0.00321682	0.0172982	0.0132933	BUB1/BUB1B	2
Community 2	GO:0009173	pyrimidine ribonucleoside monophosphate metabolic process	2/162	10/18670	0.00321682	0.0172982	0.0132933	CAD/UCK2	2
Community 2	GO:0009174	pyrimidine ribonucleoside monophosphate biosynthetic process	2/162	10/18670	0.00321682	0.0172982	0.0132933	CAD/UCK2	2
Community 2	GO:0032875	regulation of DNA endoreduplication	2/162	10/18670	0.00321682	0.0172982	0.0132933	E2F7/FBXO5	2
Community 2	GO:0046049	UMP metabolic process	2/162	10/18670	0.00321682	0.0172982	0.0132933	CAD/UCK2	2
Community 2	GO:0061983	meiosis II cell cycle process	2/162	10/18670	0.00321682	0.0172982	0.0132933	BUB1/BUB1B	2
Community 2	GO:1902101	positive regulation of metaphase/anaphase transition of cell cycle	2/162	10/18670	0.00321682	0.0172982	0.0132933	CDT1/ESPL1	2
Community 2	GO:0007569	cell aging	5/162	116/18670	0.00342179	0.0182922	0.0140572	BRCA2/CHEK1/FBXO5/FOXM1/MAPKAPK5	5
Community 2	GO:0071312	cellular response to alkaloid	3/162	35/18670	0.00342362	0.0182922	0.0140572	BLM/CCNA2/RAD51	3
Community 2	GO:0140056	organelle localization by membrane tethering	6/162	169/18670	0.00360382	0.0191935	0.0147498	CEP152/CEP72/NEK2/PLK1/PLK4/TUBG1	6
Community 2	GO:0019882	antigen processing and presentation	7/162	226/18670	0.00363188	0.0192813	0.0148173	CENPE/KIF11/KIF15/KIF23/KIF2C/KIF4A/RACGAP1	7
Community 2	GO:0051973	positive regulation of telomerase activity	3/162	36/18670	0.00371131	0.0196405	0.0150933	AURKB/MAPKAPK5/NEK2	3
Community 2	GO:0031100	animal organ regeneration	4/162	73/18670	0.00373549	0.0197059	0.0151435	AURKA/CAD/CCNA2/EZH2	4
Community 2	GO:0042023	DNA endoreduplication	2/162	11/18670	0.00390932	0.0203017	0.0156014	E2F7/FBXO5	2
Community 2	GO:0072711	cellular response to hydroxyurea	2/162	11/18670	0.00390932	0.0203017	0.0156014	BLM/TIMELESS	2
Community 2	GO:0090657	telomeric loop disassembly	2/162	11/18670	0.00390932	0.0203017	0.0156014	BLM/XRCC3	2
Community 2	GO:1905820	positive regulation of chromosome separation	2/162	11/18670	0.00390932	0.0203017	0.0156014	CDT1/ESPL1	2
Community 2	GO:2000615	regulation of histone H3-K9 acetylation	2/162	11/18670	0.00390932	0.0203017	0.0156014	BRCA1/CHEK1	2
Community 2	GO:0060236	regulation of mitotic spindle organization	3/162	37/18670	0.00401331	0.020777	0.0159667	PLK1/TACC3/TPX2	3
Community 2	GO:0048469	cell maturation	6/162	177/18670	0.00451441	0.0232667	0.0178799	AURKA/BRCA2/CCNB1/FBXO5/KIF14/TRIP13	6
Community 2	GO:0006278	RNA-dependent DNA biosynthetic process	4/162	77/18670	0.00452213	0.0232667	0.0178799	AURKB/CCT5/MAPKAPK5/NEK2	4
Community 2	GO:0022406	membrane docking	6/162	178/18670	0.00463913	0.0236347	0.0181627	CEP152/CEP72/NEK2/PLK1/PLK4/TUBG1	6
Community 2	GO:0060707	trophoblast giant cell differentiation	2/162	12/18670	0.00466455	0.0236347	0.0181627	E2F7/PLK4	2
Community 2	GO:0070601	centromeric sister chromatid cohesion	2/162	12/18670	0.00466455	0.0236347	0.0181627	BUB1/BUB1B	2
Community 2	GO:0072697	protein localization to cell cortex	2/162	12/18670	0.00466455	0.0236347	0.0181627	ANLN/PLK1	2
Community 2	GO:0072710	response to hydroxyurea	2/162	12/18670	0.00466455	0.0236347	0.0181627	BLM/TIMELESS	2
Community 2	GO:0018107	peptidyl-threonine phosphorylation	5/162	126/18670	0.00486335	0.0245673	0.0188794	CAD/CDC7/CHEK1/PLK1/TTK	5
Community 2	GO:0090224	regulation of spindle organization	3/162	41/18670	0.00536863	0.0270378	0.0207779	PLK1/TACC3/TPX2	3
Community 2	GO:0032204	regulation of telomere maintenance	4/162	81/18670	0.00541335	0.0271809	0.0208879	AURKB/CCT5/MAPKAPK5/NEK2	4
Community 2	GO:0043970	histone H3-K9 acetylation	2/162	13/18670	0.00548137	0.0274397	0.0210868	BRCA1/CHEK1	2
Community 2	GO:0034644	cellular response to UV	4/162	82/18670	0.00565319	0.0282152	0.0216827	AURKB/CDC25A/CHEK1/PBK	4
Community 2	GO:0030866	cortical actin cytoskeleton organization	3/162	43/18670	0.00613728	0.0305398	0.0234692	ANLN/KIF23/RACGAP1	3
Community 2	GO:0018210	peptidyl-threonine modification	5/162	134/18670	0.00629239	0.0312185	0.0239907	CAD/CDC7/CHEK1/PLK1/TTK	5
Community 2	GO:0046606	negative regulation of centrosome cycle	2/162	14/18670	0.00635866	0.0314537	0.0241715	BRCA1/NEK2	2
Community 2	GO:0030010	establishment of cell polarity	5/162	135/18670	0.00648966	0.0320067	0.0245964	CENPA/DYNLT1/GOLPH3/NDC80/PLK1	5
Community 2	GO:0007019	microtubule depolymerization	3/162	44/18670	0.00654495	0.0320895	0.0246601	CKAP2/KIF2C/STMN1	3
Community 2	GO:0009124	nucleoside monophosphate biosynthetic process	3/162	44/18670	0.00654495	0.0320895	0.0246601	CAD/PRPS2/UCK2	3
Community 2	GO:0051781	positive regulation of cell division	4/162	87/18670	0.00695898	0.0340194	0.0261432	AURKB/KIF14/KIF23/RACGAP1	4
Community 2	GO:0009209	pyrimidine ribonucleoside triphosphate biosynthetic process	2/162	15/18670	0.00729534	0.0355594	0.0273266	CAD/UCK2	2
Community 2	GO:0007129	synapsis	3/162	46/18670	0.00740773	0.036002	0.0276667	CCNE2/FANCD2/TRIP13	3
Community 2	GO:0009130	pyrimidine nucleoside monophosphate biosynthetic process	2/162	16/18670	0.00829031	0.0396969	0.0305062	CAD/UCK2	2
Community 2	GO:0009208	pyrimidine ribonucleoside triphosphate metabolic process	2/162	16/18670	0.00829031	0.0396969	0.0305062	CAD/UCK2	2
Community 2	GO:0030214	hyaluronan catabolic process	2/162	16/18670	0.00829031	0.0396969	0.0305062	GUSB/HMMR	2
Community 2	GO:0046134	pyrimidine nucleoside biosynthetic process	2/162	16/18670	0.00829031	0.0396969	0.0305062	CAD/UCK2	2
Community 2	GO:0007140	male meiotic nuclear division	3/162	48/18670	0.00833469	0.0396969	0.0305062	BRCA2/FANCA/TRIP13	3
Community 2	GO:0030865	cortical cytoskeleton organization	3/162	48/18670	0.00833469	0.0396969	0.0305062	ANLN/KIF23/RACGAP1	3
Community 2	GO:0051972	regulation of telomerase activity	3/162	48/18670	0.00833469	0.0396969	0.0305062	AURKB/MAPKAPK5/NEK2	3
Community 2	GO:0071214	cellular response to abiotic stimulus	8/162	331/18670	0.0084077	0.0398172	0.0305986	AURKB/BLM/CDC25A/CHEK1/LETM1/PBK/RAD51/RAD51AP1	8
Community 2	GO:0104004	cellular response to environmental stimulus	8/162	331/18670	0.0084077	0.0398172	0.0305986	AURKB/BLM/CDC25A/CHEK1/LETM1/PBK/RAD51/RAD51AP1	8
Community 2	GO:0031396	regulation of protein ubiquitination	6/162	204/18670	0.00885476	0.0418155	0.0321343	BRCA1/CDC20/FBXO5/PLK1/UBE2C/WDR70	6
Community 2	GO:0009161	ribonucleoside monophosphate metabolic process	3/162	50/18670	0.00932686	0.0431412	0.0331531	CAD/PRPS2/UCK2	3
Community 2	GO:0006266	DNA ligation	2/162	17/18670	0.00934252	0.0431412	0.0331531	RAD51/TOP2A	2
Community 2	GO:0009129	pyrimidine nucleoside monophosphate metabolic process	2/162	17/18670	0.00934252	0.0431412	0.0331531	CAD/UCK2	2
Community 2	GO:0033262	regulation of nuclear cell cycle DNA replication	2/162	17/18670	0.00934252	0.0431412	0.0331531	CDC7/CDT1	2
Community 2	GO:0033599	regulation of mammary gland epithelial cell proliferation	2/162	17/18670	0.00934252	0.0431412	0.0331531	BRCA2/IQGAP3	2
Community 2	GO:0061952	midbody abscission	2/162	17/18670	0.00934252	0.0431412	0.0331531	CEP55/KIF20A	2
Community 2	GO:0062033	positive regulation of mitotic sister chromatid segregation	2/162	17/18670	0.00934252	0.0431412	0.0331531	CDT1/ESPL1	2
Community 2	GO:0097329	response to antimetabolite	2/162	17/18670	0.00934252	0.0431412	0.0331531	BLM/TIMELESS	2
Community 2	GO:0097327	response to antineoplastic agent	4/162	96/18670	0.00978321	0.0450514	0.034621	BLM/BRCA1/RAD51/TIMELESS	4
Community 2	GO:0007163	establishment or maintenance of cell polarity	6/162	210/18670	0.0101249	0.0464966	0.0357316	CENPA/DYNLT1/GOLPH3/KIF2C/NDC80/PLK1	6
Community 2	GO:0006998	nuclear envelope organization	3/162	52/18670	0.0103851	0.0475604	0.0365491	CCNB1/CCNB2/PLK1	3
Community 2	GO:0009048	dosage compensation by inactivation of X chromosome	2/162	18/18670	0.0104509	0.0476001	0.0365796	BRCA1/RBM15	2
Community 2	GO:0070200	establishment of protein localization to telomere	2/162	18/18670	0.0104509	0.0476001	0.0365796	BRCA2/CCT5	2
Community 3	GO:0042110	T cell activation	26/111	464/18670	2.10284e-18	4.99635e-15	3.86701e-15	AIF1/CCL19/CCL5/CD2/CD4/CD6/CD7/CD8A/DOCK2/EOMES/FCER1G/FGL2/IL7R/ITGAL/ITK/LY9/NCKAP1L/NLRP3/P2RX7/PLA2G2D/PRDM1/RASGRP1/RUNX3/TBX21/TGFBR2/WAS	26
Community 3	GO:0030098	lymphocyte differentiation	23/111	353/18670	9.15007e-18	1.08703e-14	8.41325e-15	CCL19/CD2/CD4/CD8A/DOCK10/DOCK2/EOMES/FCER1G/FGL2/IL7R/ITGA4/ITK/ITM2A/LY9/NCKAP1L/NLRP3/PLA2G2D/PRDM1/RASGRP1/RUNX3/TBX21/TGFBR2/TOX	23
Community 3	GO:0030217	T cell differentiation	19/111	240/18670	2.35594e-16	1.8659e-13	1.44415e-13	CCL19/CD2/CD4/CD8A/DOCK2/EOMES/FCER1G/FGL2/IL7R/ITK/LY9/NCKAP1L/NLRP3/PLA2G2D/PRDM1/RASGRP1/RUNX3/TBX21/TGFBR2	19
Community 3	GO:0002460	adaptive immune response based on somatic recombination of immune receptors built from immunoglobulin superfamily domains	20/111	361/18670	3.41567e-14	2.02891e-11	1.57031e-11	C1QA/C1QB/CCL19/CD4/CD8A/FCER1G/FGL2/IGLL1/IL18BP/IL18RAP/IL7R/LTA/LY9/MEF2C/MYO1G/NLRP3/P2RX7/PRF1/TBX21/WAS	20
Community 3	GO:0050867	positive regulation of cell activation	19/111	394/18670	1.86639e-12	8.86907e-10	6.86438e-10	AIF1/CCL19/CCL5/CD2/CD4/CD6/FCER1G/IGLL1/IL7R/LRRK2/MEF2C/NCKAP1L/NLRP3/PLEK/RASGRP1/RUNX3/TBX21/TGFBR2/TOX	19
Community 3	GO:0001819	positive regulation of cytokine production	20/111	464/18670	3.58494e-12	1.41964e-09	1.09875e-09	AIF1/BIRC3/CCL19/CD14/CD2/CD4/CD6/CSF1R/FCER1G/IRF8/LRRK2/LTA/LY9/MCOLN2/MNDA/NLRP3/P2RX7/PYHIN1/RASGRP1/TLR1	20
Community 3	GO:0051249	regulation of lymphocyte activation	20/111	485/18670	8.00982e-12	2.71876e-09	2.10423e-09	AIF1/CCL19/CCL5/CD2/CD4/CD6/FGL2/IGLL1/IL7R/MEF2C/MNDA/NCKAP1L/NLRP3/PLA2G2D/PRDM1/RASGRP1/RUNX3/TBX21/TGFBR2/TOX	20
Community 3	GO:0002696	positive regulation of leukocyte activation	18/111	380/18670	1.02029e-11	3.03026e-09	2.34532e-09	AIF1/CCL19/CCL5/CD2/CD4/CD6/FCER1G/IGLL1/IL7R/LRRK2/MEF2C/NCKAP1L/NLRP3/RASGRP1/RUNX3/TBX21/TGFBR2/TOX	18
Community 3	GO:0007159	leukocyte cell-cell adhesion	17/111	337/18670	1.50404e-11	3.97067e-09	3.07317e-09	AIF1/CCL19/CCL5/CD4/CD6/ETS1/FGL2/IL7R/ITGA4/ITGAL/NCKAP1L/NLRP3/PLA2G2D/RASGRP1/RUNX3/TBX21/TGFBR2	17
Community 3	GO:0046632	alpha-beta T cell differentiation	11/111	101/18670	2.01162e-11	4.77962e-09	3.69927e-09	CCL19/EOMES/ITK/LY9/NCKAP1L/NLRP3/PLA2G2D/PRDM1/RUNX3/TBX21/TGFBR2	11
Community 3	GO:1903037	regulation of leukocyte cell-cell adhesion	16/111	304/18670	3.33998e-11	6.8578e-09	5.30771e-09	AIF1/CCL19/CCL5/CD4/CD6/ETS1/FGL2/IL7R/ITGA4/NCKAP1L/NLRP3/PLA2G2D/RASGRP1/RUNX3/TBX21/TGFBR2	16
Community 3	GO:0046631	alpha-beta T cell activation	12/111	138/18670	3.46353e-11	6.8578e-09	5.30771e-09	CCL19/DOCK2/EOMES/ITK/LY9/NCKAP1L/NLRP3/PLA2G2D/PRDM1/RUNX3/TBX21/TGFBR2	12
Community 3	GO:0050863	regulation of T cell activation	16/111	314/18670	5.41033e-11	9.88842e-09	7.65331e-09	AIF1/CCL19/CCL5/CD2/CD4/CD6/FGL2/IL7R/NCKAP1L/NLRP3/PLA2G2D/PRDM1/RASGRP1/RUNX3/TBX21/TGFBR2	16
Community 3	GO:0022407	regulation of cell-cell adhesion	17/111	402/18670	2.3566e-10	3.99949e-08	3.09547e-08	AIF1/AKNA/CCL19/CCL5/CD4/CD6/ETS1/FGL2/IL7R/ITGA4/NCKAP1L/NLRP3/PLA2G2D/RASGRP1/RUNX3/TBX21/TGFBR2	17
Community 3	GO:0002449	lymphocyte mediated immunity	16/111	352/18670	2.92023e-10	4.62564e-08	3.5801e-08	C1QA/C1QB/CD8A/FCER1G/FGL2/IGLL1/IL18RAP/IL7R/LTA/MYO1G/NLRP3/P2RX7/PRF1/RASGRP1/TBX21/WAS	16
Community 3	GO:0045619	regulation of lymphocyte differentiation	12/111	169/18670	3.71082e-10	5.51057e-08	4.26501e-08	CCL19/CD2/FGL2/IL7R/NCKAP1L/NLRP3/PRDM1/RASGRP1/RUNX3/TBX21/TGFBR2/TOX	12
Community 3	GO:1903039	positive regulation of leukocyte cell-cell adhesion	13/111	218/18670	5.74979e-10	8.03617e-08	6.21974e-08	AIF1/CCL19/CCL5/CD4/CD6/ETS1/IL7R/ITGA4/NCKAP1L/NLRP3/RASGRP1/RUNX3/TGFBR2	13
Community 3	GO:0045580	regulation of T cell differentiation	11/111	139/18670	6.55519e-10	8.65285e-08	6.69702e-08	CCL19/CD2/FGL2/IL7R/NCKAP1L/NLRP3/PRDM1/RASGRP1/RUNX3/TBX21/TGFBR2	11
Community 3	GO:1902105	regulation of leukocyte differentiation	14/111	272/18670	8.27953e-10	1.03538e-07	8.01348e-08	CCL19/CD2/CD4/EVI2B/FGL2/IL7R/NCKAP1L/NLRP3/PRDM1/RASGRP1/RUNX3/TBX21/TGFBR2/TOX	14
Community 3	GO:0051251	positive regulation of lymphocyte activation	15/111	334/18670	1.29738e-09	1.54129e-07	1.19291e-07	AIF1/CCL19/CCL5/CD4/CD6/IGLL1/IL7R/MEF2C/NCKAP1L/NLRP3/RASGRP1/RUNX3/TBX21/TGFBR2/TOX	15
Community 3	GO:0050663	cytokine secretion	13/111	240/18670	1.86338e-09	2.10828e-07	1.63174e-07	AIF1/CCL19/CD14/CD2/CSF1R/LCP2/LRRK2/MCOLN2/NLRP3/P2RX7/RASGRP1/SRGN/TLR1	13
Community 3	GO:0070661	leukocyte proliferation	14/111	298/18670	2.69673e-09	2.91246e-07	2.25415e-07	AIF1/CCL19/CCL5/CD4/CD6/CSF1R/DOCK2/IL7R/MEF2C/MNDA/NCKAP1L/P2RX7/PLA2G2D/TGFBR2	14
Community 3	GO:0002819	regulation of adaptive immune response	11/111	160/18670	2.93374e-09	3.03068e-07	2.34565e-07	CCL19/CD4/CD48/FCER1G/IL7R/LTA/MEF2C/NLRP3/P2RX7/TBX21/WAS	11
Community 3	GO:0022409	positive regulation of cell-cell adhesion	13/111	255/18670	3.88283e-09	3.844e-07	2.97513e-07	AIF1/CCL19/CCL5/CD4/CD6/ETS1/IL7R/ITGA4/NCKAP1L/NLRP3/RASGRP1/RUNX3/TGFBR2	13
Community 3	GO:0046651	lymphocyte proliferation	13/111	272/18670	8.42934e-09	8.01124e-07	6.20044e-07	AIF1/CCL19/CCL5/CD4/CD6/DOCK2/IL7R/MEF2C/MNDA/NCKAP1L/P2RX7/PLA2G2D/TGFBR2	13
Community 3	GO:0032943	mononuclear cell proliferation	13/111	274/18670	9.2007e-09	8.40803e-07	6.50754e-07	AIF1/CCL19/CCL5/CD4/CD6/DOCK2/IL7R/MEF2C/MNDA/NCKAP1L/P2RX7/PLA2G2D/TGFBR2	13
Community 3	GO:0050715	positive regulation of cytokine secretion	10/111	139/18670	1.02689e-08	9.03663e-07	6.99406e-07	AIF1/CCL19/CD14/CD2/CSF1R/LRRK2/NLRP3/P2RX7/RASGRP1/TLR1	10
Community 3	GO:1903708	positive regulation of hemopoiesis	11/111	185/18670	1.34415e-08	1.11165e-06	8.60382e-07	CCL19/CD4/ETS1/EVI2B/IL7R/NCKAP1L/NLRP3/RASGRP1/RUNX3/TGFBR2/TOX	11
Community 3	GO:0002456	T cell mediated immunity	9/111	106/18670	1.35681e-08	1.11165e-06	8.60382e-07	CD8A/IL18RAP/IL7R/MYO1G/NLRP3/P2RX7/PRF1/TBX21/WAS	9
Community 3	GO:1902107	positive regulation of leukocyte differentiation	10/111	144/18670	1.44342e-08	1.14319e-06	8.84794e-07	CCL19/CD4/EVI2B/IL7R/NCKAP1L/NLRP3/RASGRP1/RUNX3/TGFBR2/TOX	10
Community 3	GO:0002822	regulation of adaptive immune response based on somatic recombination of immune receptors built from immunoglobulin superfamily domains	10/111	145/18670	1.54271e-08	1.18241e-06	9.15149e-07	CCL19/CD4/FCER1G/IL7R/LTA/MEF2C/NLRP3/P2RX7/TBX21/WAS	10
Community 3	GO:1903706	regulation of hemopoiesis	16/111	475/18670	2.12444e-08	1.5774e-06	1.22086e-06	CCL19/CD2/CD4/ETS1/EVI2B/FGL2/IL7R/MEF2C/NCKAP1L/NLRP3/PRDM1/RASGRP1/RUNX3/TBX21/TGFBR2/TOX	16
Community 3	GO:0050870	positive regulation of T cell activation	11/111	202/18670	3.33625e-08	2.4021e-06	1.85915e-06	AIF1/CCL19/CCL5/CD4/CD6/IL7R/NCKAP1L/NLRP3/RASGRP1/RUNX3/TGFBR2	11
Community 3	GO:0042119	neutrophil activation	16/111	498/18670	4.09529e-08	2.86189e-06	2.21501e-06	ARHGAP9/ATP8B4/CCL5/CD14/CD33/CTSZ/DOCK2/FCER1G/FGL2/GLIPR1/IL18RAP/ITGAL/MNDA/NCKAP1L/RAB37/TBC1D10C	16
Community 3	GO:0050707	regulation of cytokine secretion	11/111	210/18670	4.96956e-08	3.37362e-06	2.61108e-06	AIF1/CCL19/CD14/CD2/CSF1R/LRRK2/NLRP3/P2RX7/RASGRP1/SRGN/TLR1	11
Community 3	GO:0035710	CD4-positive, alpha-beta T cell activation	8/111	92/18670	7.43933e-08	4.90996e-06	3.80015e-06	CCL19/LY9/NCKAP1L/NLRP3/PLA2G2D/RUNX3/TBX21/TGFBR2	8
Community 3	GO:0045621	positive regulation of lymphocyte differentiation	8/111	94/18670	8.8097e-08	5.65726e-06	4.37853e-06	CCL19/IL7R/NCKAP1L/NLRP3/RASGRP1/RUNX3/TGFBR2/TOX	8
Community 3	GO:0046637	regulation of alpha-beta T cell differentiation	7/111	63/18670	9.12197e-08	5.70363e-06	4.41443e-06	CCL19/NCKAP1L/NLRP3/PRDM1/RUNX3/TBX21/TGFBR2	7
Community 3	GO:0002285	lymphocyte activation involved in immune response	10/111	181/18670	1.26508e-07	7.70728e-06	5.96519e-06	CCL19/DOCK10/EOMES/FCER1G/FGL2/ITGAL/ITM2A/LY9/NLRP3/TBX21	10
Community 3	GO:0042098	T cell proliferation	10/111	184/18670	1.47538e-07	8.76375e-06	6.78286e-06	AIF1/CCL19/CCL5/CD4/CD6/DOCK2/NCKAP1L/P2RX7/PLA2G2D/TGFBR2	10
Community 3	GO:0002292	T cell differentiation involved in immune response	7/111	68/18670	1.55984e-07	9.03946e-06	6.99625e-06	CCL19/EOMES/FCER1G/FGL2/LY9/NLRP3/TBX21	7
Community 3	GO:0002286	T cell activation involved in immune response	8/111	106/18670	2.25018e-07	1.27296e-05	9.85228e-06	CCL19/EOMES/FCER1G/FGL2/ITGAL/LY9/NLRP3/TBX21	8
Community 3	GO:0002706	regulation of lymphocyte mediated immunity	9/111	149/18670	2.60624e-07	1.43365e-05	1.1096e-05	FCER1G/IL18RAP/IL7R/LTA/NLRP3/P2RX7/RASGRP1/TBX21/WAS	9
Community 3	GO:0050900	leukocyte migration	15/111	499/18670	2.65492e-07	1.43365e-05	1.1096e-05	AIF1/CCL19/CCL5/CD2/CD48/FCER1G/IGLL1/IL16/ITGA4/ITGAL/MCOLN2/MPP1/MYO1G/NCKAP1L/TBX21	15
Community 3	GO:0043367	CD4-positive, alpha-beta T cell differentiation	7/111	74/18670	2.81202e-07	1.48475e-05	1.14915e-05	CCL19/LY9/NCKAP1L/NLRP3/PLA2G2D/RUNX3/TBX21	7
Community 3	GO:0006909	phagocytosis	13/111	369/18670	2.97855e-07	1.53848e-05	1.19074e-05	AIF1/CD14/CD247/DOCK2/FCER1G/IGLL1/IRF8/ITGAL/MYO1G/NCF4/NCKAP1L/P2RX7/WAS	13
Community 3	GO:0032609	interferon-gamma production	8/111	113/18670	3.6891e-07	1.86496e-05	1.44342e-05	CD14/CD2/EOMES/IL18RAP/IRF8/ITK/LTA/RASGRP1	8
Community 3	GO:0050670	regulation of lymphocyte proliferation	10/111	208/18670	4.59801e-07	2.27602e-05	1.76156e-05	AIF1/CCL19/CCL5/CD4/CD6/MEF2C/MNDA/NCKAP1L/PLA2G2D/TGFBR2	10
Community 3	GO:0032944	regulation of mononuclear cell proliferation	10/111	209/18670	4.80528e-07	2.33007e-05	1.8034e-05	AIF1/CCL19/CCL5/CD4/CD6/MEF2C/MNDA/NCKAP1L/PLA2G2D/TGFBR2	10
Community 3	GO:0050714	positive regulation of protein secretion	11/111	268/18670	5.78604e-07	2.74953e-05	2.12805e-05	AIF1/CCL19/CD14/CD2/CD33/CSF1R/LRRK2/NLRP3/P2RX7/RASGRP1/TLR1	11
Community 3	GO:0045582	positive regulation of T cell differentiation	7/111	83/18670	6.20921e-07	2.79838e-05	2.16586e-05	CCL19/IL7R/NCKAP1L/NLRP3/RASGRP1/RUNX3/TGFBR2	7
Community 3	GO:2000106	regulation of leukocyte apoptotic process	7/111	83/18670	6.20921e-07	2.79838e-05	2.16586e-05	CCL19/CCL5/FCER1G/GIMAP8/IL7R/MEF2C/P2RX7	7
Community 3	GO:0002697	regulation of immune effector process	14/111	462/18670	6.24218e-07	2.79838e-05	2.16586e-05	BIRC3/C1QA/C1QB/CCL19/FCER1G/FGL2/IL18RAP/IL7R/LTA/NLRP3/P2RX7/RASGRP1/TBX21/WAS	14
Community 3	GO:0032760	positive regulation of tumor necrosis factor production	7/111	86/18670	7.91896e-07	3.48434e-05	2.69677e-05	CCL19/CD14/CD2/FCER1G/LRRK2/RASGRP1/TLR1	7
Community 3	GO:0045785	positive regulation of cell adhesion	13/111	403/18670	8.06808e-07	3.48541e-05	2.69759e-05	AIF1/CCL19/CCL5/CD4/CD6/ETS1/IL7R/ITGA4/NCKAP1L/NLRP3/RASGRP1/RUNX3/TGFBR2	13
Community 3	GO:0070663	regulation of leukocyte proliferation	10/111	222/18670	8.34748e-07	3.54172e-05	2.74118e-05	AIF1/CCL19/CCL5/CD4/CD6/MEF2C/MNDA/NCKAP1L/PLA2G2D/TGFBR2	10
Community 3	GO:1903557	positive regulation of tumor necrosis factor superfamily cytokine production	7/111	88/18670	9.26533e-07	3.86218e-05	2.9892e-05	CCL19/CD14/CD2/FCER1G/LRRK2/RASGRP1/TLR1	7
Community 3	GO:0002237	response to molecule of bacterial origin	12/111	343/18670	9.4366e-07	3.86575e-05	2.99197e-05	CCL5/CD14/CD6/IL10RA/IRF8/LITAF/LTA/LY86/MEF2C/NLRP3/P2RX7/TLR1	12
Community 3	GO:0050671	positive regulation of lymphocyte proliferation	8/111	130/18670	1.07716e-06	4.33787e-05	3.35737e-05	AIF1/CCL19/CCL5/CD4/CD6/MEF2C/NCKAP1L/TGFBR2	8
Community 3	GO:0043312	neutrophil degranulation	14/111	485/18670	1.11101e-06	4.37493e-05	3.38606e-05	ARHGAP9/ATP8B4/CD14/CD33/CTSZ/DOCK2/FCER1G/FGL2/GLIPR1/ITGAL/MNDA/NCKAP1L/RAB37/TBC1D10C	14
Community 3	GO:0001771	immunological synapse formation	4/111	14/18670	1.13139e-06	4.37493e-05	3.38606e-05	CCL19/CD6/DOCK2/PRF1	4
Community 3	GO:0032946	positive regulation of mononuclear cell proliferation	8/111	131/18670	1.14161e-06	4.37493e-05	3.38606e-05	AIF1/CCL19/CCL5/CD4/CD6/MEF2C/NCKAP1L/TGFBR2	8
Community 3	GO:0002793	positive regulation of peptide secretion	11/111	288/18670	1.17399e-06	4.42762e-05	3.42683e-05	AIF1/CCL19/CD14/CD2/CD33/CSF1R/LRRK2/NLRP3/P2RX7/RASGRP1/TLR1	11
Community 3	GO:0002283	neutrophil activation involved in immune response	14/111	488/18670	1.19484e-06	4.43585e-05	3.4332e-05	ARHGAP9/ATP8B4/CD14/CD33/CTSZ/DOCK2/FCER1G/FGL2/GLIPR1/ITGAL/MNDA/NCKAP1L/RAB37/TBC1D10C	14
Community 3	GO:0046634	regulation of alpha-beta T cell activation	7/111	93/18670	1.34938e-06	4.93249e-05	3.81759e-05	CCL19/NCKAP1L/NLRP3/PRDM1/RUNX3/TBX21/TGFBR2	7
Community 3	GO:0002446	neutrophil mediated immunity	14/111	499/18670	1.5529e-06	5.5274e-05	4.27803e-05	ARHGAP9/ATP8B4/CD14/CD33/CTSZ/DOCK2/FCER1G/FGL2/GLIPR1/ITGAL/MNDA/NCKAP1L/RAB37/TBC1D10C	14
Community 3	GO:0042102	positive regulation of T cell proliferation	7/111	95/18670	1.55865e-06	5.5274e-05	4.27803e-05	AIF1/CCL19/CCL5/CD4/CD6/NCKAP1L/TGFBR2	7
Community 3	GO:2000514	regulation of CD4-positive, alpha-beta T cell activation	6/111	61/18670	1.64038e-06	5.73168e-05	4.43614e-05	CCL19/NCKAP1L/NLRP3/RUNX3/TBX21/TGFBR2	6
Community 3	GO:0070665	positive regulation of leukocyte proliferation	8/111	139/18670	1.78634e-06	6.15123e-05	4.76085e-05	AIF1/CCL19/CCL5/CD4/CD6/MEF2C/NCKAP1L/TGFBR2	8
Community 3	GO:0002824	positive regulation of adaptive immune response based on somatic recombination of immune receptors built from immunoglobulin superfamily domains	7/111	100/18670	2.20357e-06	7.47955e-05	5.78893e-05	CCL19/CD4/FCER1G/LTA/NLRP3/P2RX7/TBX21	7
Community 3	GO:0071887	leukocyte apoptotic process	7/111	104/18670	2.86788e-06	9.59731e-05	7.42801e-05	CCL19/CCL5/FCER1G/GIMAP8/IL7R/MEF2C/P2RX7	7
Community 3	GO:0031349	positive regulation of defense response	12/111	384/18670	3.05105e-06	9.81801e-05	7.59882e-05	CCL5/CD6/CLEC10A/ETS1/FCER1G/IL18RAP/LRRK2/LTA/MEF2C/MNDA/PYHIN1/RASGRP1	12
Community 3	GO:0002708	positive regulation of lymphocyte mediated immunity	7/111	105/18670	3.0578e-06	9.81801e-05	7.59882e-05	FCER1G/IL18RAP/LTA/NLRP3/P2RX7/RASGRP1/TBX21	7
Community 3	GO:0002821	positive regulation of adaptive immune response	7/111	105/18670	3.0578e-06	9.81801e-05	7.59882e-05	CCL19/CD4/FCER1G/LTA/NLRP3/P2RX7/TBX21	7
Community 3	GO:0002703	regulation of leukocyte mediated immunity	9/111	205/18670	3.74054e-06	0.0001185	9.17154e-05	FCER1G/IL18RAP/IL7R/LTA/NLRP3/P2RX7/RASGRP1/TBX21/WAS	9
Community 3	GO:0042129	regulation of T cell proliferation	8/111	156/18670	4.23149e-06	0.00013229	0.000102388	AIF1/CCL19/CCL5/CD4/CD6/NCKAP1L/PLA2G2D/TGFBR2	8
Community 3	GO:0032496	response to lipopolysaccharide	11/111	330/18670	4.37211e-06	0.000134911	0.000104417	CCL5/CD14/CD6/IL10RA/IRF8/LITAF/LTA/LY86/MEF2C/NLRP3/P2RX7	11
Community 3	GO:0050708	regulation of protein secretion	13/111	472/18670	4.61069e-06	0.000140114	0.000108444	AIF1/CCL19/CCL5/CD14/CD2/CD33/CSF1R/LRRK2/NLRP3/P2RX7/RASGRP1/SRGN/TLR1	13
Community 3	GO:0002429	immune response-activating cell surface receptor signaling pathway	13/111	473/18670	4.71765e-06	0.000140114	0.000108444	CD247/CD4/CLEC10A/FCER1G/IGLL1/ITK/LCP2/LPXN/MEF2C/MNDA/MYO1G/NCKAP1L/WAS	13
Community 3	GO:0002757	immune response-activating signal transduction	13/111	473/18670	4.71765e-06	0.000140114	0.000108444	CD247/CD4/CLEC10A/FCER1G/IGLL1/ITK/LCP2/LPXN/MEF2C/MNDA/MYO1G/NCKAP1L/WAS	13
Community 3	GO:0071219	cellular response to molecule of bacterial origin	9/111	212/18670	4.91798e-06	0.000144261	0.000111653	CCL5/CD14/CD6/IRF8/LITAF/LY86/MEF2C/NLRP3/TLR1	9
Community 3	GO:1903532	positive regulation of secretion by cell	12/111	403/18670	4.99995e-06	0.000144876	0.00011213	AIF1/CCL19/CD14/CD2/CD33/CSF1R/FCER1G/LRRK2/NLRP3/P2RX7/RASGRP1/TLR1	12
Community 3	GO:0032680	regulation of tumor necrosis factor production	8/111	160/18670	5.10445e-06	0.000146122	0.000113094	CCL19/CD14/CD2/CD33/FCER1G/LRRK2/RASGRP1/TLR1	8
Community 3	GO:0043547	positive regulation of GTPase activity	12/111	405/18670	5.25814e-06	0.00014873	0.000115112	ARHGAP15/ARHGAP9/ARHGEF6/CCL19/CCL5/DOCK10/DOCK2/LRRK2/NCKAP1L/RASGRP1/RASGRP2/TBC1D10C	12
Community 3	GO:0032640	tumor necrosis factor production	8/111	163/18670	5.85523e-06	0.000161768	0.000125203	CCL19/CD14/CD2/CD33/FCER1G/LRRK2/RASGRP1/TLR1	8
Community 3	GO:1903555	regulation of tumor necrosis factor superfamily cytokine production	8/111	163/18670	5.85523e-06	0.000161768	0.000125203	CCL19/CD14/CD2/CD33/FCER1G/LRRK2/RASGRP1/TLR1	8
Community 3	GO:0071706	tumor necrosis factor superfamily cytokine production	8/111	168/18670	7.31406e-06	0.000199749	0.0001546	CCL19/CD14/CD2/CD33/FCER1G/LRRK2/RASGRP1/TLR1	8
Community 3	GO:0043370	regulation of CD4-positive, alpha-beta T cell differentiation	5/111	47/18670	8.52911e-06	0.000226358	0.000175194	CCL19/NCKAP1L/NLRP3/RUNX3/TBX21	5
Community 3	GO:0046638	positive regulation of alpha-beta T cell differentiation	5/111	47/18670	8.52911e-06	0.000226358	0.000175194	CCL19/NCKAP1L/NLRP3/RUNX3/TGFBR2	5
Community 3	GO:0002791	regulation of peptide secretion	13/111	500/18670	8.57417e-06	0.000226358	0.000175194	AIF1/CCL19/CCL5/CD14/CD2/CD33/CSF1R/LRRK2/NLRP3/P2RX7/RASGRP1/SRGN/TLR1	13
Community 3	GO:0051047	positive regulation of secretion	12/111	428/18670	9.18797e-06	0.000239897	0.000185672	AIF1/CCL19/CD14/CD2/CD33/CSF1R/FCER1G/LRRK2/NLRP3/P2RX7/RASGRP1/TLR1	12
Community 3	GO:0071216	cellular response to biotic stimulus	9/111	236/18670	1.16772e-05	0.000301576	0.00023341	CCL5/CD14/CD6/IRF8/LITAF/LY86/MEF2C/NLRP3/TLR1	9
Community 3	GO:0032731	positive regulation of interleukin-1 beta production	5/111	52/18670	1.41136e-05	0.000360579	0.000279076	CCL19/MNDA/NLRP3/P2RX7/PYHIN1	5
Community 3	GO:0032651	regulation of interleukin-1 beta production	6/111	90/18670	1.5997e-05	0.000404349	0.000312953	CCL19/CD33/MNDA/NLRP3/P2RX7/PYHIN1	6
Community 3	GO:0002705	positive regulation of leukocyte mediated immunity	7/111	136/18670	1.68603e-05	0.000421684	0.00032637	FCER1G/IL18RAP/LTA/NLRP3/P2RX7/RASGRP1/TBX21	7
Community 3	GO:0050851	antigen receptor-mediated signaling pathway	10/111	316/18670	1.9064e-05	0.000471833	0.000365184	CD247/CD4/IGLL1/ITK/LCP2/LPXN/MEF2C/MNDA/NCKAP1L/WAS	10
Community 3	GO:0032732	positive regulation of interleukin-1 production	5/111	59/18670	2.63032e-05	0.000644292	0.000498661	CCL19/MNDA/NLRP3/P2RX7/PYHIN1	5
Community 3	GO:0043087	regulation of GTPase activity	12/111	479/18670	2.80352e-05	0.000679711	0.000526074	ARHGAP15/ARHGAP9/ARHGEF6/CCL19/CCL5/DOCK10/DOCK2/LRRK2/NCKAP1L/RASGRP1/RASGRP2/TBC1D10C	12
Community 3	GO:0002573	myeloid leukocyte differentiation	8/111	204/18670	2.98694e-05	0.000714247	0.000552804	CCL19/CD4/CSF1R/EVI2B/FCER1G/GAB3/MEF2C/TGFBR2	8
Community 3	GO:0032611	interleukin-1 beta production	6/111	101/18670	3.08846e-05	0.000714247	0.000552804	CCL19/CD33/MNDA/NLRP3/P2RX7/PYHIN1	6
Community 3	GO:0071222	cellular response to lipopolysaccharide	8/111	205/18670	3.09304e-05	0.000714247	0.000552804	CCL5/CD14/CD6/IRF8/LITAF/LY86/MEF2C/NLRP3	8
Community 3	GO:0002287	alpha-beta T cell activation involved in immune response	5/111	61/18670	3.09627e-05	0.000714247	0.000552804	CCL19/EOMES/LY9/NLRP3/TBX21	5
Community 3	GO:0002293	alpha-beta T cell differentiation involved in immune response	5/111	61/18670	3.09627e-05	0.000714247	0.000552804	CCL19/EOMES/LY9/NLRP3/TBX21	5
Community 3	GO:0046635	positive regulation of alpha-beta T cell activation	5/111	62/18670	3.35202e-05	0.000765808	0.000592711	CCL19/NCKAP1L/NLRP3/RUNX3/TGFBR2	5
Community 3	GO:0032652	regulation of interleukin-1 production	6/111	103/18670	3.45113e-05	0.000780941	0.000604423	CCL19/CD33/MNDA/NLRP3/P2RX7/PYHIN1	6
Community 3	GO:0030099	myeloid cell differentiation	11/111	416/18670	3.78231e-05	0.000847808	0.000656176	CCL19/CD4/CSF1R/ETS1/EVI2B/FCER1G/GAB3/IRF8/MEF2C/NCKAP1L/TGFBR2	11
Community 3	GO:0032729	positive regulation of interferon-gamma production	5/111	65/18670	4.21855e-05	0.000924092	0.000715218	CD14/CD2/IRF8/LTA/RASGRP1	5
Community 3	GO:0010955	negative regulation of protein processing	4/111	33/18670	4.23931e-05	0.000924092	0.000715218	BIRC3/CST7/CTSZ/LRRK2	4
Community 3	GO:1903318	negative regulation of protein maturation	4/111	33/18670	4.23931e-05	0.000924092	0.000715218	BIRC3/CST7/CTSZ/LRRK2	4
Community 3	GO:0002699	positive regulation of immune effector process	8/111	219/18670	4.94324e-05	0.00106774	0.000826396	CCL19/FCER1G/IL18RAP/LTA/NLRP3/P2RX7/RASGRP1/TBX21	8
Community 3	GO:0072676	lymphocyte migration	6/111	111/18670	5.25901e-05	0.00112571	0.000871264	AIF1/CCL19/CCL5/ITGA4/MYO1G/TBX21	6
Community 3	GO:0032823	regulation of natural killer cell differentiation	3/111	13/18670	5.60119e-05	0.00118825	0.000919669	PRDM1/RASGRP1/TOX	3
Community 3	GO:2000516	positive regulation of CD4-positive, alpha-beta T cell activation	4/111	36/18670	6.01936e-05	0.0012583	0.000973882	CCL19/NCKAP1L/NLRP3/TGFBR2	4
Community 3	GO:0002709	regulation of T cell mediated immunity	5/111	70/18670	6.03729e-05	0.0012583	0.000973882	IL7R/NLRP3/P2RX7/TBX21/WAS	5
Community 3	GO:0051222	positive regulation of protein transport	11/111	440/18670	6.27166e-05	0.00129578	0.00100289	AIF1/CCL19/CD14/CD2/CD33/CSF1R/LRRK2/NLRP3/P2RX7/RASGRP1/TLR1	11
Community 3	GO:0032612	interleukin-1 production	6/111	115/18670	6.41091e-05	0.00131313	0.00101632	CCL19/CD33/MNDA/NLRP3/P2RX7/PYHIN1	6
Community 3	GO:0043374	CD8-positive, alpha-beta T cell differentiation	3/111	14/18670	7.09793e-05	0.00144143	0.00111562	EOMES/NCKAP1L/RUNX3	3
Community 3	GO:1990266	neutrophil migration	6/111	118/18670	7.40041e-05	0.00149012	0.0011533	CCL19/CCL5/FCER1G/MCOLN2/MPP1/NCKAP1L	6
Community 3	GO:0050727	regulation of inflammatory response	10/111	374/18670	7.89815e-05	0.00157698	0.00122053	AKNA/BIRC3/CCL5/CD6/CST7/ETS1/FCER1G/LRRK2/LTA/NLRP3	10
Community 3	GO:1904951	positive regulation of establishment of protein localization	11/111	456/18670	8.62205e-05	0.00170717	0.00132129	AIF1/CCL19/CD14/CD2/CD33/CSF1R/LRRK2/NLRP3/P2RX7/RASGRP1/TLR1	11
Community 3	GO:2000484	positive regulation of interleukin-8 secretion	3/111	15/18670	8.83402e-05	0.00173468	0.00134259	CD14/CD2/TLR1	3
Community 3	GO:0019835	cytolysis	4/111	40/18670	9.16965e-05	0.00178583	0.00138217	GZMA/GZMH/P2RX7/PRF1	4
Community 3	GO:0042113	B cell activation	9/111	310/18670	9.80358e-05	0.00189376	0.00146571	DOCK10/IGLL1/IL7R/ITGA4/ITM2A/MEF2C/MNDA/NCKAP1L/TBX21	9
Community 3	GO:0002833	positive regulation of response to biotic stimulus	8/111	249/18670	0.000121092	0.00230317	0.00178258	CCL5/CLEC10A/FCER1G/IL18RAP/LY86/MNDA/PYHIN1/RASGRP1	8
Community 3	GO:0050853	B cell receptor signaling pathway	6/111	129/18670	0.000121179	0.00230317	0.00178258	IGLL1/ITK/LPXN/MEF2C/MNDA/NCKAP1L	6
Community 3	GO:0030866	cortical actin cytoskeleton organization	4/111	43/18670	0.000122138	0.00230317	0.00178258	EPB41L3/NCKAP1L/PLEK/WAS	4
Community 3	GO:0048535	lymph node development	3/111	17/18670	0.000130885	0.00244869	0.0018952	IL7R/LTA/TOX	3
Community 3	GO:0071622	regulation of granulocyte chemotaxis	4/111	44/18670	0.000133739	0.00248253	0.0019214	CCL19/CCL5/MPP1/NCKAP1L	4
Community 3	GO:0002831	regulation of response to biotic stimulus	10/111	400/18670	0.000137138	0.00252588	0.00195495	BIRC3/CCL5/CLEC10A/FCER1G/FGL2/IL18RAP/LY86/MNDA/PYHIN1/RASGRP1	10
Community 3	GO:0002437	inflammatory response to antigenic stimulus	4/111	46/18670	0.000159304	0.00289998	0.00224449	CD6/FCER1G/LTA/RASGRP1	4
Community 3	GO:0001776	leukocyte homeostasis	5/111	86/18670	0.00016111	0.00289998	0.00224449	DOCK10/FCER1G/MEF2C/NCKAP1L/P2RX7	5
Community 3	GO:0030101	natural killer cell activation	5/111	86/18670	0.00016111	0.00289998	0.00224449	CD2/IL21R/PRDM1/RASGRP1/TOX	5
Community 3	GO:0045058	T cell selection	4/111	47/18670	0.00017333	0.00307337	0.00237869	CD4/DOCK2/LY9/TBX21	4
Community 3	GO:2000107	negative regulation of leukocyte apoptotic process	4/111	47/18670	0.00017333	0.00307337	0.00237869	CCL19/CCL5/FCER1G/IL7R	4
Community 3	GO:0001774	microglial cell activation	4/111	48/18670	0.000188226	0.00326441	0.00252655	AIF1/C1QA/CST7/LRRK2	4
Community 3	GO:0002269	leukocyte activation involved in inflammatory response	4/111	48/18670	0.000188226	0.00326441	0.00252655	AIF1/C1QA/CST7/LRRK2	4
Community 3	GO:0030865	cortical cytoskeleton organization	4/111	48/18670	0.000188226	0.00326441	0.00252655	EPB41L3/NCKAP1L/PLEK/WAS	4
Community 3	GO:0097530	granulocyte migration	6/111	141/18670	0.000197075	0.00339311	0.00262616	CCL19/CCL5/FCER1G/MCOLN2/MPP1/NCKAP1L	6
Community 3	GO:0002577	regulation of antigen processing and presentation	3/111	20/18670	0.000216592	0.00367587	0.00284501	CCL19/FGL2/WAS	3
Community 3	GO:0090195	chemokine secretion	3/111	20/18670	0.000216592	0.00367587	0.00284501	AIF1/CSF1R/MCOLN2	3
Community 3	GO:0001779	natural killer cell differentiation	3/111	21/18670	0.000251599	0.00420985	0.00325829	PRDM1/RASGRP1/TOX	3
Community 3	GO:0035743	CD4-positive, alpha-beta T cell cytokine production	3/111	21/18670	0.000251599	0.00420985	0.00325829	IL18RAP/NLRP3/TBX21	3
Community 3	GO:0042116	macrophage activation	5/111	95/18670	0.000256926	0.00421364	0.00326123	AIF1/C1QA/CST7/LRRK2/TLR1	5
Community 3	GO:0006968	cellular defense response	4/111	52/18670	0.000257146	0.00421364	0.00326123	ITK/KLRG1/MNDA/PRF1	4
Community 3	GO:0031529	ruffle organization	4/111	52/18670	0.000257146	0.00421364	0.00326123	AIF1/CSF1R/EVL/PLEK	4
Community 3	GO:0097529	myeloid leukocyte migration	7/111	210/18670	0.000260487	0.00423915	0.00328097	AIF1/CCL19/CCL5/FCER1G/MCOLN2/MPP1/NCKAP1L	7
Community 3	GO:0070228	regulation of lymphocyte apoptotic process	4/111	53/18670	0.000276871	0.00447514	0.00346362	CCL5/GIMAP8/IL7R/P2RX7	4
Community 3	GO:0045089	positive regulation of innate immune response	7/111	214/18670	0.000292114	0.00468961	0.00362961	CCL5/CLEC10A/FCER1G/IL18RAP/MNDA/PYHIN1/RASGRP1	7
Community 3	GO:0031341	regulation of cell killing	5/111	98/18670	0.00029692	0.00473477	0.00366456	IL18RAP/IL7R/P2RX7/PRF1/RASGRP1	5
Community 3	GO:0016064	immunoglobulin mediated immune response	7/111	218/18670	0.000326759	0.00517587	0.00400595	C1QA/C1QB/FCER1G/FGL2/IGLL1/LTA/TBX21	7
Community 3	GO:0036037	CD8-positive, alpha-beta T cell activation	3/111	23/18670	0.000332136	0.00522619	0.0040449	EOMES/NCKAP1L/RUNX3	3
Community 3	GO:0032649	regulation of interferon-gamma production	5/111	101/18670	0.000341467	0.00533767	0.00413119	CD14/CD2/IRF8/LTA/RASGRP1	5
Community 3	GO:0019724	B cell mediated immunity	7/111	221/18670	0.000354848	0.00551059	0.00426502	C1QA/C1QB/FCER1G/FGL2/IGLL1/LTA/TBX21	7
Community 3	GO:0030595	leukocyte chemotaxis	7/111	224/18670	0.000384842	0.00589656	0.00456374	AIF1/CCL19/CCL5/FCER1G/IL16/MPP1/NCKAP1L	7
Community 3	GO:0030593	neutrophil chemotaxis	5/111	104/18670	0.000390899	0.00589656	0.00456374	CCL19/CCL5/FCER1G/MPP1/NCKAP1L	5
Community 3	GO:0031663	lipopolysaccharide-mediated signaling pathway	4/111	58/18670	0.000392111	0.00589656	0.00456374	CCL5/CD14/CD6/LY86	4
Community 3	GO:0042093	T-helper cell differentiation	4/111	58/18670	0.000392111	0.00589656	0.00456374	CCL19/LY9/NLRP3/TBX21	4
Community 3	GO:0061900	glial cell activation	4/111	58/18670	0.000392111	0.00589656	0.00456374	AIF1/C1QA/CST7/LRRK2	4
Community 3	GO:0032635	interleukin-6 production	6/111	161/18670	0.000402299	0.00601171	0.00465287	AIF1/FCER1G/IL18RAP/NCKAP1L/P2RX7/TLR1	6
Community 3	GO:0009116	nucleoside metabolic process	5/111	106/18670	0.000426735	0.00631085	0.00488439	DPYD/GIMAP7/LRRK2/MPP1/PTGDR	5
Community 3	GO:2000482	regulation of interleukin-8 secretion	3/111	25/18670	0.000427629	0.00631085	0.00488439	CD14/CD2/TLR1	3
Community 3	GO:0001909	leukocyte mediated cytotoxicity	5/111	107/18670	0.000445556	0.00647001	0.00500758	IL18RAP/IL7R/P2RX7/PRF1/RASGRP1	5
Community 3	GO:0002294	CD4-positive, alpha-beta T cell differentiation involved in immune response	4/111	60/18670	0.000446584	0.00647001	0.00500758	CCL19/LY9/NLRP3/TBX21	4
Community 3	GO:0046128	purine ribonucleoside metabolic process	4/111	60/18670	0.000446584	0.00647001	0.00500758	GIMAP7/LRRK2/MPP1/PTGDR	4
Community 3	GO:0045088	regulation of innate immune response	8/111	305/18670	0.000476609	0.00686317	0.00531187	BIRC3/CCL5/CLEC10A/FCER1G/IL18RAP/MNDA/PYHIN1/RASGRP1	8
Community 3	GO:0072539	T-helper 17 cell differentiation	3/111	26/18670	0.000481321	0.00688926	0.00533207	LY9/NLRP3/TBX21	3
Community 3	GO:0002260	lymphocyte homeostasis	4/111	62/18670	0.000506248	0.0071598	0.00554145	DOCK10/MEF2C/NCKAP1L/P2RX7	4
Community 3	GO:0032623	interleukin-2 production	4/111	62/18670	0.000506248	0.0071598	0.00554145	CD247/CD4/FCER1G/TBX21	4
Community 3	GO:0042278	purine nucleoside metabolic process	4/111	63/18670	0.000538114	0.00756543	0.0058554	GIMAP7/LRRK2/MPP1/PTGDR	4
Community 3	GO:0002688	regulation of leukocyte chemotaxis	5/111	114/18670	0.000595385	0.00825754	0.00639107	AIF1/CCL19/CCL5/MPP1/NCKAP1L	5
Community 3	GO:0038093	Fc receptor signaling pathway	7/111	241/18670	0.000595431	0.00825754	0.00639107	CD247/FCER1G/ITK/LCP2/MYO1G/NCKAP1L/WAS	7
Community 3	GO:0001773	myeloid dendritic cell activation	3/111	28/18670	0.000601243	0.00825754	0.00639107	CD2/DOCK2/TGFBR2	3
Community 3	GO:2000108	positive regulation of leukocyte apoptotic process	3/111	28/18670	0.000601243	0.00825754	0.00639107	CCL5/MEF2C/P2RX7	3
Community 3	GO:0072678	T cell migration	4/111	65/18670	0.000606081	0.00827614	0.00640546	AIF1/CCL5/ITGA4/MYO1G	4
Community 3	GO:0002695	negative regulation of leukocyte activation	6/111	175/18670	0.000625236	0.00848892	0.00657015	CST7/FGL2/MNDA/PLA2G2D/RUNX3/TBX21	6
Community 3	GO:0070613	regulation of protein processing	4/111	66/18670	0.000642252	0.0086704	0.00671061	BIRC3/CST7/CTSZ/LRRK2	4
Community 3	GO:0033032	regulation of myeloid cell apoptotic process	3/111	29/18670	0.000667726	0.00886322	0.00685985	CCL5/FCER1G/MEF2C	3
Community 3	GO:0072538	T-helper 17 type immune response	3/111	29/18670	0.000667726	0.00886322	0.00685985	LY9/NLRP3/TBX21	3
Community 3	GO:0072606	interleukin-8 secretion	3/111	29/18670	0.000667726	0.00886322	0.00685985	CD14/CD2/TLR1	3
Community 3	GO:0048872	homeostasis of number of cells	7/111	246/18670	0.000672247	0.00887366	0.00686792	DOCK10/ETS1/FCER1G/IL7R/MEF2C/NCKAP1L/P2RX7	7
Community 3	GO:0009615	response to virus	8/111	323/18670	0.000694184	0.0091126	0.00705286	BIRC3/CCL19/CCL5/FGL2/NLRP3/PRF1/RNASE6/TBX21	8
Community 3	GO:0031343	positive regulation of cell killing	4/111	68/18670	0.000719142	0.00923788	0.00714982	IL18RAP/P2RX7/PRF1/RASGRP1	4
Community 3	GO:0033627	cell adhesion mediated by integrin	4/111	68/18670	0.000719142	0.00923788	0.00714982	CCL5/ITGA4/LPXN/NCKAP1L	4
Community 3	GO:1903317	regulation of protein maturation	4/111	68/18670	0.000719142	0.00923788	0.00714982	BIRC3/CST7/CTSZ/LRRK2	4
Community 3	GO:0071346	cellular response to interferon-gamma	6/111	180/18670	0.000724646	0.00923788	0.00714982	AIF1/CCL19/CCL5/EVL/IRF8/WAS	6
Community 3	GO:0001782	B cell homeostasis	3/111	30/18670	0.000738719	0.00923788	0.00714982	DOCK10/MEF2C/NCKAP1L	3
Community 3	GO:0021772	olfactory bulb development	3/111	30/18670	0.000738719	0.00923788	0.00714982	CSF1R/EOMES/LRRK2	3
Community 3	GO:0043372	positive regulation of CD4-positive, alpha-beta T cell differentiation	3/111	30/18670	0.000738719	0.00923788	0.00714982	CCL19/NCKAP1L/NLRP3	3
Community 3	GO:0050690	regulation of defense response to virus by virus	3/111	30/18670	0.000738719	0.00923788	0.00714982	CD247/CD4/DOCK2	3
Community 3	GO:0090022	regulation of neutrophil chemotaxis	3/111	30/18670	0.000738719	0.00923788	0.00714982	CCL19/MPP1/NCKAP1L	3
Community 3	GO:0070227	lymphocyte apoptotic process	4/111	69/18670	0.000759931	0.00945338	0.00731661	CCL5/GIMAP8/IL7R/P2RX7	4
Community 3	GO:0042742	defense response to bacterium	8/111	330/18670	0.000797886	0.00987384	0.00764203	CD4/FCER1G/IGLL1/IRF8/LTA/NLRP3/P2RX7/RNASE6	8
Community 3	GO:0021988	olfactory lobe development	3/111	31/18670	0.000814343	0.0099736	0.00771925	CSF1R/EOMES/LRRK2	3
Community 3	GO:2000406	positive regulation of T cell migration	3/111	31/18670	0.000814343	0.0099736	0.00771925	AIF1/CCL5/ITGA4	3
Community 3	GO:0071621	granulocyte chemotaxis	5/111	123/18670	0.00084009	0.0102362	0.00792247	CCL19/CCL5/FCER1G/MPP1/NCKAP1L	5
Community 3	GO:0032814	regulation of natural killer cell activation	3/111	32/18670	0.000894714	0.0107911	0.00835194	PRDM1/RASGRP1/TOX	3
Community 3	GO:0035590	purinergic nucleotide receptor signaling pathway	3/111	32/18670	0.000894714	0.0107911	0.00835194	GPR34/P2RX7/P2RY13	3
Community 3	GO:0009988	cell-cell recognition	4/111	73/18670	0.000939522	0.0112743	0.00872591	CCL19/CD6/DOCK2/PRF1	4
Community 3	GO:0032633	interleukin-4 production	3/111	33/18670	0.000979946	0.0115155	0.00891261	FCER1G/ITK/NLRP3	3
Community 3	GO:0033028	myeloid cell apoptotic process	3/111	33/18670	0.000979946	0.0115155	0.00891261	CCL5/FCER1G/MEF2C	3
Community 3	GO:0050718	positive regulation of interleukin-1 beta secretion	3/111	33/18670	0.000979946	0.0115155	0.00891261	CCL19/NLRP3/P2RX7	3
Community 3	GO:0070232	regulation of T cell apoptotic process	3/111	33/18670	0.000979946	0.0115155	0.00891261	CCL5/GIMAP8/IL7R	3
Community 3	GO:0009119	ribonucleoside metabolic process	4/111	74/18670	0.000988703	0.0115155	0.00891261	GIMAP7/LRRK2/MPP1/PTGDR	4
Community 3	GO:0032677	regulation of interleukin-8 production	4/111	74/18670	0.000988703	0.0115155	0.00891261	CD14/CD2/CD33/TLR1	4
Community 3	GO:0002687	positive regulation of leukocyte migration	5/111	128/18670	0.00100481	0.011646	0.00901366	AIF1/CCL19/CCL5/ITGA4/NCKAP1L	5
Community 3	GO:0150076	neuroinflammatory response	4/111	75/18670	0.00103967	0.0119915	0.00928103	AIF1/C1QA/CST7/LRRK2	4
Community 3	GO:0010922	positive regulation of phosphatase activity	3/111	34/18670	0.00107015	0.0122244	0.00946131	CD33/MEF2C/PLEK	3
Community 3	GO:0043368	positive T cell selection	3/111	34/18670	0.00107015	0.0122244	0.00946131	DOCK2/LY9/TBX21	3
Community 3	GO:1901657	glycosyl compound metabolic process	5/111	130/18670	0.00107701	0.0122438	0.00947634	DPYD/GIMAP7/LRRK2/MPP1/PTGDR	5
Community 3	GO:0002685	regulation of leukocyte migration	6/111	196/18670	0.0011268	0.012749	0.0098673	AIF1/CCL19/CCL5/ITGA4/MPP1/NCKAP1L	6
Community 3	GO:0002683	negative regulation of immune system process	9/111	435/18670	0.00115769	0.0130364	0.0100897	CST7/FCER1G/FGL2/IL7R/LPXN/MNDA/PLA2G2D/RUNX3/TBX21	9
Community 3	GO:0045622	regulation of T-helper cell differentiation	3/111	35/18670	0.00116544	0.0130617	0.0101093	CCL19/NLRP3/TBX21	3
Community 3	GO:0001910	regulation of leukocyte mediated cytotoxicity	4/111	78/18670	0.00120361	0.0134262	0.0103914	IL18RAP/IL7R/P2RX7/RASGRP1	4
Community 3	GO:0034341	response to interferon-gamma	6/111	199/18670	0.00121821	0.0134626	0.0104196	AIF1/CCL19/CCL5/EVL/IRF8/WAS	6
Community 3	GO:0050866	negative regulation of cell activation	6/111	199/18670	0.00121821	0.0134626	0.0104196	CST7/FGL2/MNDA/PLA2G2D/RUNX3/TBX21	6
Community 3	GO:0030224	monocyte differentiation	3/111	36/18670	0.00126592	0.0137973	0.0106787	CD4/CSF1R/MEF2C	3
Community 3	GO:1902622	regulation of neutrophil migration	3/111	36/18670	0.00126592	0.0137973	0.0106787	CCL19/MPP1/NCKAP1L	3
Community 3	GO:1903131	mononuclear cell differentiation	3/111	36/18670	0.00126592	0.0137973	0.0106787	CD4/CSF1R/MEF2C	3
Community 3	GO:0050921	positive regulation of chemotaxis	5/111	135/18670	0.00127428	0.0138251	0.0107002	AIF1/CCL19/CCL5/IL16/NCKAP1L	5
Community 3	GO:0002714	positive regulation of B cell mediated immunity	3/111	37/18670	0.00137169	0.0146149	0.0113115	FCER1G/LTA/TBX21	3
Community 3	GO:0002891	positive regulation of immunoglobulin mediated immune response	3/111	37/18670	0.00137169	0.0146149	0.0113115	FCER1G/LTA/TBX21	3
Community 3	GO:0034405	response to fluid shear stress	3/111	37/18670	0.00137169	0.0146149	0.0113115	ETS1/MEF2C/P2RX7	3
Community 3	GO:2000403	positive regulation of lymphocyte migration	3/111	37/18670	0.00137169	0.0146149	0.0113115	AIF1/CCL5/ITGA4	3
Community 3	GO:0032637	interleukin-8 production	4/111	82/18670	0.00144927	0.0153726	0.0118979	CD14/CD2/CD33/TLR1	4
Community 3	GO:0050716	positive regulation of interleukin-1 secretion	3/111	38/18670	0.00148285	0.0156589	0.0121195	CCL19/NLRP3/P2RX7	3
Community 3	GO:0001768	establishment of T cell polarity	2/111	10/18670	0.00152804	0.0159237	0.0123245	CCL19/DOCK2	2
Community 3	GO:0002291	T cell activation via T cell receptor contact with antigen bound to MHC molecule on antigen presenting cell	2/111	10/18670	0.00152804	0.0159237	0.0123245	FGL2/ITGAL	2
Community 3	GO:2000109	regulation of macrophage apoptotic process	2/111	10/18670	0.00152804	0.0159237	0.0123245	CCL5/MEF2C	2
Community 3	GO:0038094	Fc-gamma receptor signaling pathway	5/111	142/18670	0.0015938	0.0165365	0.0127987	CD247/FCER1G/MYO1G/NCKAP1L/WAS	5
Community 3	GO:0002440	production of molecular mediator of immune response	7/111	286/18670	0.00160999	0.0166319	0.0128725	FCER1G/FGL2/IL18RAP/IL7R/ITM2A/NLRP3/TBX21	7
Community 3	GO:0002369	T cell cytokine production	3/111	40/18670	0.00172177	0.0176333	0.0136476	IL18RAP/NLRP3/TBX21	3
Community 3	GO:1901068	guanosine-containing compound metabolic process	3/111	40/18670	0.00172177	0.0176333	0.0136476	GIMAP7/LRRK2/MPP1	3
Community 3	GO:0002431	Fc receptor mediated stimulatory signaling pathway	5/111	145/18670	0.00174736	0.0178186	0.013791	CD247/FCER1G/MYO1G/NCKAP1L/WAS	5
Community 3	GO:0051250	negative regulation of lymphocyte activation	5/111	146/18670	0.00180089	0.0181763	0.0140679	FGL2/MNDA/PLA2G2D/RUNX3/TBX21	5
Community 3	GO:0002690	positive regulation of leukocyte chemotaxis	4/111	87/18670	0.00180299	0.0181763	0.0140679	AIF1/CCL19/CCL5/NCKAP1L	4
Community 3	GO:0070374	positive regulation of ERK1 and ERK2 cascade	6/111	215/18670	0.00180539	0.0181763	0.0140679	CCL19/CCL5/CD4/CFLAR/CSF1R/RASGRP1	6
Community 3	GO:0001767	establishment of lymphocyte polarity	2/111	11/18670	0.00186036	0.0182653	0.0141368	CCL19/DOCK2	2
Community 3	GO:0002604	regulation of dendritic cell antigen processing and presentation	2/111	11/18670	0.00186036	0.0182653	0.0141368	CCL19/FGL2	2
Community 3	GO:0033089	positive regulation of T cell differentiation in thymus	2/111	11/18670	0.00186036	0.0182653	0.0141368	IL7R/RASGRP1	2
Community 3	GO:0070673	response to interleukin-18	2/111	11/18670	0.00186036	0.0182653	0.0141368	IL18BP/IL18RAP	2
Community 3	GO:0098883	synapse pruning	2/111	11/18670	0.00186036	0.0182653	0.0141368	C1QA/C1QB	2
Community 3	GO:2000551	regulation of T-helper 2 cell cytokine production	2/111	11/18670	0.00186036	0.0182653	0.0141368	NLRP3/TBX21	2
Community 3	GO:0016485	protein processing	6/111	217/18670	0.00189166	0.0184205	0.0142568	BIRC3/CST7/CTSZ/LRRK2/P2RX7/SRGN	6
Community 3	GO:0050920	regulation of chemotaxis	6/111	217/18670	0.00189166	0.0184205	0.0142568	AIF1/CCL19/CCL5/IL16/MPP1/NCKAP1L	6
Community 3	GO:0042088	T-helper 1 type immune response	3/111	43/18670	0.00212304	0.0204506	0.0158281	CCL19/IL18BP/IL18RAP	3
Community 3	GO:0051602	response to electrical stimulus	3/111	43/18670	0.00212304	0.0204506	0.0158281	AIF1/CD14/P2RX7	3
Community 3	GO:0045639	positive regulation of myeloid cell differentiation	4/111	91/18670	0.00212597	0.0204506	0.0158281	CD4/ETS1/EVI2B/NCKAP1L	4
Community 3	GO:0032675	regulation of interleukin-6 production	5/111	152/18670	0.00214762	0.0205756	0.0159249	AIF1/FCER1G/NCKAP1L/P2RX7/TLR1	5
Community 3	GO:0050729	positive regulation of inflammatory response	5/111	153/18670	0.00220983	0.0206394	0.0159742	CD6/ETS1/FCER1G/LRRK2/LTA	5
Community 3	GO:1904894	positive regulation of receptor signaling pathway via STAT	4/111	92/18670	0.00221255	0.0206394	0.0159742	CCL5/CSF1R/IL10RA/IL7R	4
Community 3	GO:0002468	dendritic cell antigen processing and presentation	2/111	12/18670	0.00222377	0.0206394	0.0159742	CCL19/FGL2	2
Community 3	GO:0002863	positive regulation of inflammatory response to antigenic stimulus	2/111	12/18670	0.00222377	0.0206394	0.0159742	FCER1G/LTA	2
Community 3	GO:0071888	macrophage apoptotic process	2/111	12/18670	0.00222377	0.0206394	0.0159742	CCL5/MEF2C	2
Community 3	GO:0072540	T-helper 17 cell lineage commitment	2/111	12/18670	0.00222377	0.0206394	0.0159742	LY9/TBX21	2
Community 3	GO:0097340	inhibition of cysteine-type endopeptidase activity	2/111	12/18670	0.00222377	0.0206394	0.0159742	BIRC3/CST7	2
Community 3	GO:0097341	zymogen inhibition	2/111	12/18670	0.00222377	0.0206394	0.0159742	BIRC3/CST7	2
Community 3	GO:0030225	macrophage differentiation	3/111	44/18670	0.0022686	0.0207697	0.0160751	CD4/CSF1R/GAB3	3
Community 3	GO:0070266	necroptotic process	3/111	44/18670	0.0022686	0.0207697	0.0160751	BIRC3/CD14/CFLAR	3
Community 3	GO:2000404	regulation of T cell migration	3/111	44/18670	0.0022686	0.0207697	0.0160751	AIF1/CCL5/ITGA4	3
Community 3	GO:0060326	cell chemotaxis	7/111	304/18670	0.00227278	0.0207697	0.0160751	AIF1/CCL19/CCL5/FCER1G/IL16/MPP1/NCKAP1L	7
Community 3	GO:0051668	localization within membrane	4/111	93/18670	0.00230153	0.0209519	0.0162161	CD2/DOCK2/ITGA4/ITGAL	4
Community 3	GO:0019882	antigen processing and presentation	6/111	226/18670	0.00231916	0.0210318	0.0162779	CCL19/CD8A/FCER1G/FGL2/NCF4/WAS	6
Community 3	GO:0045581	negative regulation of T cell differentiation	3/111	45/18670	0.0024202	0.0218646	0.0169225	FGL2/RUNX3/TBX21	3
Community 3	GO:0042100	B cell proliferation	4/111	95/18670	0.00248685	0.0223816	0.0173226	IL7R/MEF2C/MNDA/NCKAP1L	4
Community 3	GO:0033628	regulation of cell adhesion mediated by integrin	3/111	46/18670	0.00257794	0.0229879	0.0177919	CCL5/LPXN/NCKAP1L	3
Community 3	GO:0050706	regulation of interleukin-1 beta secretion	3/111	46/18670	0.00257794	0.0229879	0.0177919	CCL19/NLRP3/P2RX7	3
Community 3	GO:0032755	positive regulation of interleukin-6 production	4/111	96/18670	0.00258324	0.0229879	0.0177919	AIF1/FCER1G/P2RX7/TLR1	4
Community 3	GO:0035589	G protein-coupled purinergic nucleotide receptor signaling pathway	2/111	13/18670	0.00261791	0.0230376	0.0178304	GPR34/P2RY13	2
Community 3	GO:0035745	T-helper 2 cell cytokine production	2/111	13/18670	0.00261791	0.0230376	0.0178304	NLRP3/TBX21	2
Community 3	GO:1902713	regulation of interferon-gamma secretion	2/111	13/18670	0.00261791	0.0230376	0.0178304	CD2/RASGRP1	2
Community 3	GO:0070231	T cell apoptotic process	3/111	47/18670	0.00274189	0.0240396	0.0186059	CCL5/GIMAP8/IL7R	3
Community 3	GO:0045807	positive regulation of endocytosis	4/111	98/18670	0.00278367	0.0243162	0.0188199	CCL19/CD14/LRRK2/NCKAP1L	4
Community 3	GO:0001913	T cell mediated cytotoxicity	3/111	49/18670	0.00308875	0.0266868	0.0206547	IL7R/P2RX7/PRF1	3
Community 3	GO:0032757	positive regulation of interleukin-8 production	3/111	49/18670	0.00308875	0.0266868	0.0206547	CD14/CD2/TLR1	3
Community 3	GO:0097300	programmed necrotic cell death	3/111	49/18670	0.00308875	0.0266868	0.0206547	BIRC3/CD14/CFLAR	3
Community 3	GO:0050830	defense response to Gram-positive bacterium	4/111	101/18670	0.00310391	0.0267207	0.0206809	LTA/NLRP3/P2RX7/RNASE6	4
Community 3	GO:0002367	cytokine production involved in immune response	4/111	102/18670	0.00321602	0.0275858	0.0213505	FCER1G/IL18RAP/NLRP3/TBX21	4
Community 3	GO:0001906	cell killing	5/111	168/18670	0.00330842	0.0282763	0.021885	IL18RAP/IL7R/P2RX7/PRF1/RASGRP1	5
Community 3	GO:0007229	integrin-mediated signaling pathway	4/111	103/18670	0.00333085	0.028366	0.0219543	FCER1G/ITGA4/ITGAL/PLEK	4
Community 3	GO:0097696	receptor signaling pathway via STAT	5/111	169/18670	0.00339343	0.0287957	0.0222869	CCL5/CSF1R/IL10RA/IL7R/STAT4	5
Community 3	GO:0002712	regulation of B cell mediated immunity	3/111	51/18670	0.0034614	0.0291529	0.0225634	FCER1G/LTA/TBX21	3
Community 3	GO:0002889	regulation of immunoglobulin mediated immune response	3/111	51/18670	0.0034614	0.0291529	0.0225634	FCER1G/LTA/TBX21	3
Community 3	GO:0090197	positive regulation of chemokine secretion	2/111	15/18670	0.00349687	0.0291529	0.0225634	AIF1/CSF1R	2
Community 3	GO:0150146	cell junction disassembly	2/111	15/18670	0.00349687	0.0291529	0.0225634	C1QA/C1QB	2
Community 3	GO:2001185	regulation of CD8-positive, alpha-beta T cell activation	2/111	15/18670	0.00349687	0.0291529	0.0225634	NCKAP1L/RUNX3	2
Community 3	GO:0050702	interleukin-1 beta secretion	3/111	53/18670	0.00386042	0.0319594	0.0247356	CCL19/NLRP3/P2RX7	3
Community 3	GO:0050704	regulation of interleukin-1 secretion	3/111	53/18670	0.00386042	0.0319594	0.0247356	CCL19/NLRP3/P2RX7	3
Community 3	GO:0002295	T-helper cell lineage commitment	2/111	16/18670	0.00398096	0.0326164	0.025244	LY9/TBX21	2
Community 3	GO:0033033	negative regulation of myeloid cell apoptotic process	2/111	16/18670	0.00398096	0.0326164	0.025244	CCL5/FCER1G	2
Community 3	GO:0033631	cell-cell adhesion mediated by integrin	2/111	16/18670	0.00398096	0.0326164	0.025244	CCL5/ITGA4	2
Community 3	GO:0045620	negative regulation of lymphocyte differentiation	3/111	55/18670	0.00428637	0.0349979	0.0270873	FGL2/RUNX3/TBX21	3
Community 3	GO:0022408	negative regulation of cell-cell adhesion	5/111	180/18670	0.00443509	0.0360759	0.0279216	AKNA/FGL2/PLA2G2D/RUNX3/TBX21	5
Community 3	GO:0050868	negative regulation of T cell activation	4/111	112/18670	0.00449248	0.0360759	0.0279216	FGL2/PLA2G2D/RUNX3/TBX21	4
Community 3	GO:0043373	CD4-positive, alpha-beta T cell lineage commitment	2/111	17/18670	0.0044943	0.0360759	0.0279216	LY9/TBX21	2
Community 3	GO:0051709	regulation of killing of cells of other organism	2/111	17/18670	0.0044943	0.0360759	0.0279216	P2RX7/PRF1	2
Community 3	GO:1904996	positive regulation of leukocyte adhesion to vascular endothelial cell	2/111	17/18670	0.0044943	0.0360759	0.0279216	ETS1/ITGA4	2
Community 3	GO:0001912	positive regulation of leukocyte mediated cytotoxicity	3/111	56/18670	0.0045096	0.0360768	0.0279223	IL18RAP/P2RX7/RASGRP1	3
Community 3	GO:0038061	NIK/NF-kappaB signaling	5/111	183/18670	0.00475479	0.0377839	0.0292435	BIRC3/CCL19/CD14/LITAF/NLRP3	5
Community 3	GO:0043123	positive regulation of I-kappaB kinase/NF-kappaB signaling	5/111	183/18670	0.00475479	0.0377839	0.0292435	BIRC3/CCL19/CD4/CFLAR/LITAF	5
Community 3	GO:0050864	regulation of B cell activation	5/111	184/18670	0.0048649	0.03853	0.029821	IGLL1/MEF2C/MNDA/NCKAP1L/TBX21	5
Community 3	GO:0062197	cellular response to chemical stress	7/111	350/18670	0.00492794	0.0386026	0.0298772	AIF1/CFLAR/ETS1/IL18RAP/LRRK2/NCF4/RCSD1	7
Community 3	GO:0032722	positive regulation of chemokine production	3/111	58/18670	0.0049769	0.0386026	0.0298772	AIF1/CSF1R/MCOLN2	3
Community 3	GO:0035306	positive regulation of dephosphorylation	3/111	58/18670	0.0049769	0.0386026	0.0298772	CD33/MEF2C/PLEK	3
Community 3	GO:0060546	negative regulation of necroptotic process	2/111	18/18670	0.00503654	0.0386026	0.0298772	BIRC3/CFLAR	2
Community 3	GO:0062099	negative regulation of programmed necrotic cell death	2/111	18/18670	0.00503654	0.0386026	0.0298772	BIRC3/CFLAR	2
Community 3	GO:0070230	positive regulation of lymphocyte apoptotic process	2/111	18/18670	0.00503654	0.0386026	0.0298772	CCL5/P2RX7	2
Community 3	GO:0070233	negative regulation of T cell apoptotic process	2/111	18/18670	0.00503654	0.0386026	0.0298772	CCL5/IL7R	2
Community 3	GO:0090026	positive regulation of monocyte chemotaxis	2/111	18/18670	0.00503654	0.0386026	0.0298772	AIF1/CCL5	2
Community 3	GO:0090196	regulation of chemokine secretion	2/111	18/18670	0.00503654	0.0386026	0.0298772	AIF1/CSF1R	2
Community 3	GO:2000319	regulation of T-helper 17 cell differentiation	2/111	18/18670	0.00503654	0.0386026	0.0298772	NLRP3/TBX21	2
Community 3	GO:1901222	regulation of NIK/NF-kappaB signaling	4/111	117/18670	0.00524286	0.0400548	0.0310011	CCL19/CD14/LITAF/NLRP3	4
Community 3	GO:0006959	humoral immune response	7/111	356/18670	0.00539821	0.0410098	0.0317403	C1QA/C1QB/IGLL1/LTA/MEF2C/POU2AF1/RNASE6	7
Community 3	GO:0006911	phagocytosis, engulfment	4/111	118/18670	0.00540239	0.0410098	0.0317403	AIF1/FCER1G/IGLL1/NCKAP1L	4
Community 3	GO:0007249	I-kappaB kinase/NF-kappaB signaling	6/111	269/18670	0.00543377	0.0411167	0.031823	BIRC3/CCL19/CD14/CD4/CFLAR/LITAF	6
Community 3	GO:0045576	mast cell activation	3/111	60/18670	0.00547238	0.0412774	0.0319474	FCER1G/LCP2/RASGRP1	3
Community 3	GO:0002313	mature B cell differentiation involved in immune response	2/111	19/18670	0.00560732	0.0415047	0.0321233	DOCK10/ITM2A	2
Community 3	GO:0002363	alpha-beta T cell lineage commitment	2/111	19/18670	0.00560732	0.0415047	0.0321233	LY9/TBX21	2
Community 3	GO:0002544	chronic inflammatory response	2/111	19/18670	0.00560732	0.0415047	0.0321233	CCL5/LTA	2
Community 3	GO:0002710	negative regulation of T cell mediated immunity	2/111	19/18670	0.00560732	0.0415047	0.0321233	IL7R/TBX21	2
Community 3	GO:0071731	response to nitric oxide	2/111	19/18670	0.00560732	0.0415047	0.0321233	CCL19/CFLAR	2
Community 3	GO:2000010	positive regulation of protein localization to cell surface	2/111	19/18670	0.00560732	0.0415047	0.0321233	CD247/FCER1G	2
Community 3	GO:0003170	heart valve development	3/111	61/18670	0.00573083	0.0420261	0.0325268	MEF2C/PRDM1/TGFBR2	3
Community 3	GO:0030888	regulation of B cell proliferation	3/111	61/18670	0.00573083	0.0420261	0.0325268	MEF2C/MNDA/NCKAP1L	3
Community 3	GO:0050701	interleukin-1 secretion	3/111	61/18670	0.00573083	0.0420261	0.0325268	CCL19/NLRP3/P2RX7	3
Community 3	GO:0010038	response to metal ion	7/111	362/18670	0.00590148	0.0431444	0.0333924	ALOX5AP/C1QA/CD14/LRRK2/MEF2C/P2RX7/RASGRP2	7
Community 3	GO:0070265	necrotic cell death	3/111	62/18670	0.00599648	0.0437044	0.0338258	BIRC3/CD14/CFLAR	3
Community 3	GO:0032816	positive regulation of natural killer cell activation	2/111	20/18670	0.00620629	0.0444161	0.0343766	RASGRP1/TOX	2
Community 3	GO:0033630	positive regulation of cell adhesion mediated by integrin	2/111	20/18670	0.00620629	0.0444161	0.0343766	CCL5/NCKAP1L	2
Community 3	GO:0035458	cellular response to interferon-beta	2/111	20/18670	0.00620629	0.0444161	0.0343766	MNDA/PYHIN1	2
Community 3	GO:0043369	CD4-positive or CD8-positive, alpha-beta T cell lineage commitment	2/111	20/18670	0.00620629	0.0444161	0.0343766	LY9/TBX21	2
Community 3	GO:0043371	negative regulation of CD4-positive, alpha-beta T cell differentiation	2/111	20/18670	0.00620629	0.0444161	0.0343766	RUNX3/TBX21	2
Community 3	GO:1903978	regulation of microglial cell activation	2/111	20/18670	0.00620629	0.0444161	0.0343766	CST7/LRRK2	2
Community 3	GO:2000401	regulation of lymphocyte migration	3/111	63/18670	0.0062694	0.044733	0.0346219	AIF1/CCL5/ITGA4	3
Community 3	GO:0031032	actomyosin structure organization	5/111	199/18670	0.0067416	0.0479582	0.0371181	CFLAR/EPB41L3/EVL/MEF2C/WAS	5
Community 3	GO:0002438	acute inflammatory response to antigenic stimulus	2/111	21/18670	0.0068331	0.0480629	0.0371991	CD6/FCER1G	2
Community 3	GO:0051900	regulation of mitochondrial depolarization	2/111	21/18670	0.0068331	0.0480629	0.0371991	LRRK2/P2RX7	2
Community 3	GO:2000316	regulation of T-helper 17 type immune response	2/111	21/18670	0.0068331	0.0480629	0.0371991	NLRP3/TBX21	2
Community 3	GO:0002548	monocyte chemotaxis	3/111	65/18670	0.00683722	0.0480629	0.0371991	AIF1/CCL19/CCL5	3
Community 3	GO:0099024	plasma membrane invagination	4/111	127/18670	0.00698626	0.0489656	0.0378978	AIF1/FCER1G/IGLL1/NCKAP1L	4
Community 3	GO:0072593	reactive oxygen species metabolic process	6/111	284/18670	0.00702922	0.0491218	0.0380187	AIF1/CFLAR/LRRK2/NCF4/P2RX7/TGFBR2	6
Community 3	GO:0051604	protein maturation	6/111	285/18670	0.00714644	0.0497312	0.0384903	BIRC3/CST7/CTSZ/LRRK2/P2RX7/SRGN	6
Community 3	GO:0050852	T cell receptor signaling pathway	5/111	202/18670	0.0071702	0.0497312	0.0384903	CD247/CD4/ITK/LCP2/WAS	5
Community 3	GO:0002576	platelet degranulation	4/111	128/18670	0.00717921	0.0497312	0.0384903	F13A1/FCER1G/PLEK/SRGN	4
Community 4	GO:0022900	electron transport chain	13/118	186/18670	1.74682e-10	1.86568e-07	1.70772e-07	COX7A2/COX7B/COX7C/CYCS/DLD/ETFA/ME2/NDUFA1/NDUFA12/NDUFA4/NDUFS4/UQCRC2/UQCRFS1	13
Community 4	GO:0022904	respiratory electron transport chain	11/118	117/18670	1.97809e-10	1.86568e-07	1.70772e-07	COX7B/COX7C/CYCS/DLD/ETFA/NDUFA1/NDUFA12/NDUFA4/NDUFS4/UQCRC2/UQCRFS1	11
Community 4	GO:0006413	translational initiation	13/118	193/18670	2.76534e-10	1.86568e-07	1.70772e-07	EIF4EBP2/EIF4G2/PAIP2/RPL15/RPL30/RPL36A/RPL38/RPL7/RPS23/RPS27/RPS27A/RPS4X/YTHDF3	13
Community 4	GO:0042775	mitochondrial ATP synthesis coupled electron transport	10/118	97/18670	5.4748e-10	2.21607e-07	2.02844e-07	COX7B/COX7C/CYCS/DLD/NDUFA1/NDUFA12/NDUFA4/NDUFS4/UQCRC2/UQCRFS1	10
Community 4	GO:0042773	ATP synthesis coupled electron transport	10/118	98/18670	6.06485e-10	2.21607e-07	2.02844e-07	COX7B/COX7C/CYCS/DLD/NDUFA1/NDUFA12/NDUFA4/NDUFS4/UQCRC2/UQCRFS1	10
Community 4	GO:0000956	nuclear-transcribed mRNA catabolic process	13/118	207/18670	6.56937e-10	2.21607e-07	2.02844e-07	CNOT4/CNOT6/ETF1/LSM3/RPL15/RPL30/RPL36A/RPL38/RPL7/RPS23/RPS27/RPS27A/RPS4X	13
Community 4	GO:0006119	oxidative phosphorylation	11/118	145/18670	1.98962e-09	5.75286e-07	5.26577e-07	COX7A2/COX7B/COX7C/CYCS/DLD/NDUFA1/NDUFA12/NDUFA4/NDUFS4/UQCRC2/UQCRFS1	11
Community 4	GO:0045333	cellular respiration	12/118	194/18670	3.67678e-09	9.30226e-07	8.51466e-07	COX7B/COX7C/CYCS/DLD/ETFA/ME2/NDUFA1/NDUFA12/NDUFA4/NDUFS4/UQCRC2/UQCRFS1	12
Community 4	GO:0000184	nuclear-transcribed mRNA catabolic process, nonsense-mediated decay	10/118	120/18670	4.47519e-09	1.00642e-06	9.21209e-07	ETF1/RPL15/RPL30/RPL36A/RPL38/RPL7/RPS23/RPS27/RPS27A/RPS4X	10
Community 4	GO:0006402	mRNA catabolic process	15/118	364/18670	9.83384e-09	1.99037e-06	1.82185e-06	CNOT4/CNOT6/ETF1/LSM3/PSMD13/RPL15/RPL30/RPL36A/RPL38/RPL7/RPS23/RPS27/RPS27A/RPS4X/YTHDF3	15
Community 4	GO:0006614	SRP-dependent cotranslational protein targeting to membrane	9/118	105/18670	2.1372e-08	3.93244e-06	3.59949e-06	RPL15/RPL30/RPL36A/RPL38/RPL7/RPS23/RPS27/RPS27A/RPS4X	9
Community 4	GO:0006613	cotranslational protein targeting to membrane	9/118	109/18670	2.96894e-08	4.66608e-06	4.27101e-06	RPL15/RPL30/RPL36A/RPL38/RPL7/RPS23/RPS27/RPS27A/RPS4X	9
Community 4	GO:0006401	RNA catabolic process	15/118	397/18670	3.11616e-08	4.66608e-06	4.27101e-06	CNOT4/CNOT6/ETF1/LSM3/PSMD13/RPL15/RPL30/RPL36A/RPL38/RPL7/RPS23/RPS27/RPS27A/RPS4X/YTHDF3	15
[truncated: 35 more rows]

## Sheet: Supplemental Table S5
Supplemental Table S5: Gene Ontology Biological Processes for the T2 stage communities of coexpressed genes
[truncated: 924 more rows]

[truncated: 11 more sheets: Supplemental Table S6, Supplemental Table S7, Supplemental Table S8, Supplemental Table S9, Supplemental Table S10, Supplemental Table S11, Supplemental Table S12, Supplemental Table S13, Supplemental Table S14, Supplemental Table S15, Supplemental Table S16]
